# Supplementary material for: Specific Gain and Loss of Co-Expression Modules in Long-Lived Individuals Indicate a Role of circRNAs in Human Longevity
Source: Genes (Basel). 2022 Apr 24;13(5):749. doi: 10.3390/genes13050749 (PMC9140997; doi:10.3390/genes13050749)
Supplement: Supplementary file 1 [file genes-13-00749-s001.zip]

Archive with 7 entries (7 files):
- Supplementary data.pdf
- Table S1.xlsx
- Table S2.xlsx
- Table S3.xlsx
- Table S4.xlsx
- Table S5.xlsx
- Table S6.xlsx
