# Supplementary material for: Specific Gain and Loss of Co-Expression Modules in Long-Lived Individuals Indicate a Role of circRNAs in Human Longevity
Source: Genes (Basel). 2022 Apr 24;13(5):749. doi: 10.3390/genes13050749 (PMC9140997; doi:10.3390/genes13050749)
Supplement: Supplementary file 1 [file genes-13-00749-s001.zip › Table S1.xlsx]

## Sheet: sampe_information
sample_ID	Gender	Age	Group	Neu(%)	Lymph(%)	Batch
X279	Female	101	LLI	38.2	55.8	batch1
X281	Female	71	F1SP	44.6	43.6	batch1
X283	Male	101	LLI	63.1	33.4	batch1
X284	Male	78	F1	64.2	33.5	batch1
X285	Female	111	LLI	75.8	22.8	batch1
X287	Female	66	F1SP	78.6	20.1	batch1
X294	Female	100	LLI	73.1	24.3	batch1
X295	Male	57	F1	57.5	40.7	batch1
X300	Female	64	F1SP	64.4	30.7	batch1
X306	Female	53	F1SP	41.8	55.2	batch1
X313	Male	100	LLI	64.9	32.9	batch1
X314	Male	62	F1	76.5	21.8	batch1
X318	Female	103	LLI	53.3	41.6	batch1
X319	Male	62	F1	61.8	34.6	batch1
X322	Female	101	LLI	47.5	50.9	batch1
X323	Male	65	F1	63.8	33.9	batch1
X324	Female	103	LLI	56.4	40.8	batch1
X325	Female	106	LLI	47.5	46.5	batch1
X326	Male	58	F1	39.2	48.9	batch1
X327	Female	60	F1SP	58	40.3	batch1
X328	Female	101	LLI	71.9	25.7	batch1
X329	Male	53	F1	61.8	32.7	batch1
X330	Female	56	F1SP	63.1	35.3	batch1
X331	Male	100	LLI	47.4	44.3	batch1
X332	Male	55	F1	57.1	41.2	batch1
X334	Female	105	LLI	50	48.9	batch1
X335	Male	62	F1	46.3	51.4	batch1
X336	Female	103	LLI	34.4	57.8	batch1
X337	Female	57	F1SP	40.3	51.9	batch1
X338	Male	100	LLI	52.3	46	batch1
X339	Male	63	F1	53.8	32.1	batch1
X340	Female	45	F1SP	61.5	33.2	batch1
X341	Female	56	F1SP	50.7	47.6	batch1
X343	Male	102	LLI	58.2	39.2	batch1
X345	Male	61	F1	45.5	45.3	batch1
X346	Female	58	F1SP	55.4	35.5	batch1
X349	Female	100	LLI	56	41.7	batch1
X350	Male	65	F1	48.8	48.4	batch1
X351	Female	100	LLI	51.4	46.1	batch1
X352	Male	67	F1	60.3	38.1	batch1
X355	Female	100	LLI	47.6	46.1	batch1
X356	Male	60	F1	66.9	27.8	batch1
X357	Female	60	F1SP	41.8	53	batch1
X358	Female	100	LLI	53.2	34.8	batch1
X359	Male	68	F1	58.1	36	batch1
X360	Female	61	F1SP	42	55.8	batch1
X363	Female	102	LLI	56.7	31.6	batch1
X364	Female	47	F1SP	62.2	33	batch1
X367	Female	102	LLI	43.7	52.9	batch1
X368	Male	64	F1	56.5	39.9	batch1
X384	Male	102	LLI	29.6	48.4	batch2
X388	Female	101	LLI	53.9	39.1	batch2
X389	Male	63	F1	43.1	41.9	batch2
X394	Female	96	LLI	52.2	29.2	batch2
X395	Male	62	F1	45.7	45.7	batch2
X396	Female	60	F1SP	53	34.6	batch2
X403	Female	96	LLI	51.9	34.8	batch2
X405	Female	60	F1SP	58.9	31.2	batch2
X406	Female	95	LLI	36.2	48.5	batch2
X408	Male	95	LLI	50.6	38.9	batch2
X409	Female	98	LLI	40.3	47	batch2
X411	Female	95	LLI	62.2	29.7	batch2
X412	Male	58	F1	63.7	22.9	batch2
X420	Female	77	F1SP	52.8	29.8	batch2
X421	Female	95	LLI	43.2	44.9	batch2
X422	Male	64	F1	57.8	28.3	batch2
X423	Female	54	F1SP	53.2	32.2	batch2
X425	Male	95	LLI	61.3	22.1	batch2
X426	Female	59	F1SP	27.7	63.3	batch2
X427	Male	59	F1	59.1	28.1	batch2
X428	Female	95	LLI	56.7	31	batch2
X429	Male	54	F1	51.6	34.4	batch2
X430	Female	53	F1SP	46.4	40.5	batch2
X434	Male	95	LLI	53.4	33.9	batch2
X435	Male	62	F1	66.4	21.4	batch2
X436	Female	62	F1SP	53.6	36.9	batch2
X447	Female	101	LLI	54.1	32	batch2
X449	Male	66	F1	65.1	23.4	batch2
X450	Female	62	F1	60.8	29.8	batch2
X451	Female	102	LLI	60	24.1	batch2
X457	Female	103	LLI	45.6	45.1	batch2
X458	Male	58	F1	44.3	42	batch2
X459	Female	59	F1SP	53.8	32.4	batch2
X463	Female	103	LLI	61.4	23.6	batch2
X465	Male	64	F1	56.9	27	batch2
X466	Female	62	F1SP	52	36.8	batch2
X469	Female	100	LLI	48.5	30.8	batch2
X470	Male	57	F1	53.2	31.4	batch2
X471	Male	96	LLI	49.3	36.6	batch2
X472	Male	86	F1	49.9	35.7	batch2
X475	Male	96	LLI	36	45.6	batch2
X477	Female	61	F1SP	46.5	39.9	batch2
X484	Female	96	LLI	41.7	44.2	batch2
X485	Female	58	F1SP	72.1	19.6	batch2
X489	Male	71	F1	43.6	26.4	batch2
X493	Female	98	LLI	51.8	34.3	batch2
X495	Female	63	F1SP	47.2	36.6	batch2
X502	Female	95	LLI	26	42.2	batch2
X503	Male	67	F1	61.1	23.7	batch2
X511	Male	95	LLI	49.5	39.8	batch2
X514	Male	54	F1	55.4	35.8	batch2
X515	Female	95	LLI	63.4	23.2	batch2
X516	Male	54	F1	37.8	49.3	batch2
X531	Female	52	F1	45.8	43.7	batch2
X533	Female	95	LLI	58.2	31	batch2
X534	Male	62	F1	60.1	27.7	batch2
X535	Female	62	F1SP	40.5	51.1	batch2
X536	Female	99	LLI	25.4	39.4	batch2
X540	Female	97	LLI	43.7	29.2	batch2
X541	Male	63	F1	55.2	34.1	batch2
X544	Female	95	LLI	49.8	36.9	batch2
X549	Male	96	LLI	56.9	28.5	batch2
X550	Female	93	LLI	49.1	34.3	batch2
X554	Male	45	F1	48.6	41.5	batch2
X556	Female	95	LLI	49.6	40.2	batch2
X560	Female	95	LLI	43.1	31.5	batch2
X574	Female	95	LLI	61.2	31	batch2
X575	Female	61	F1SP	48.7	42.2	batch2
X578	Male	52	F1	51.5	35.7	batch2
X579	Female	95	LLI	42.2	38.2	batch2
X580	Male	55	F1	58.1	32.2	batch2
X584	Female	95	LLI	63.1	26.7	batch2
X585	Female	57	F1SP	54.5	38.6	batch2
X586	Male	59	F1	53.1	33.6	batch2
X587	Female	96	LLI	51.6	37.9	batch2
X588	Female	61	F1SP	49	41.3	batch2
X589	Male	66	F1	47.5	40.7	batch2
X592	Male	66	F1	49.2	30.2	batch2
X593	Female	95	LLI	49.9	42.8	batch2
X594	Female	62	F1SP	58.9	31.5	batch2
X610	Male	96	LLI	63.8	21.9	batch2
X611	Male	59	F1	65.6	21.3	batch2
X612	Female	57	F1SP	40.2	48.5	batch2
X613	Male	68	F1	38.6	42.9	batch2
X614	Female	96	LLI	50.3	36.2	batch2
X617	Male	65	F1	61.6	25	batch2
X622	Male	48	F1	45.9	37.3	batch2
X624	Male	97	LLI	47	31.7	batch2
X625	Male	58	F1	45.1	40.3	batch2
X626	Female	99	LLI	53	35.4	batch2
X627	Male	61	F1	44.2	44	batch2
X628	Female	61	F1SP	44.4	44.6	batch2
X634	Female	97	LLI	37.4	53.9	batch2
X635	Male	52	F1	52.4	36.3	batch2
X645	Male	95	LLI	55.6	32.3	batch2
X646	Male	54	F1	60.3	26.8	batch2
X655	Female	96	LLI	59.7	27.5	batch2
X661	Female	98	LLI	49.9	41	batch2
X662	Male	58	F1	51.4	37.3	batch2
X663	Female	54	F1SP	55.8	35.4	batch2
X664	Male	64	F1	51.9	37.8	batch2
X665	Male	97	LLI	56.5	33.9	batch2
X666	Male	63	F1	54.5	31.7	batch2
X667	Female	64	F1SP	53.5	34.5	batch2
X668	Male	96	LLI	58.6	30.8	batch2
X669	Male	55	F1	72.3	17.9	batch2
X672	Female	54	F1SP	48.8	44.3	batch2
X676	Female	95	LLI	69.3	19.4	batch2
X677	Male	54	F1	47.6	33.9	batch2
X679	Female	97	LLI	67.7	27.2	batch2
X680	Male	62	F1	90.5	8.4	batch2
X682	Female	61	F1SP	53.5	27.8	batch2
X691	Male	97	LLI	67	19	batch2
X692	Male	68	F1	52.5	28.8	batch2
