# Supplementary material for: Specific Gain and Loss of Co-Expression Modules in Long-Lived Individuals Indicate a Role of circRNAs in Human Longevity
Source: Genes (Basel). 2022 Apr 24;13(5):749. doi: 10.3390/genes13050749 (PMC9140997; doi:10.3390/genes13050749)
Supplement: Supplementary file 1 [file genes-13-00749-s001.zip › Table S2.xlsx]

## Sheet: identified circRNA information
rename_circRNA	chr	start	end	type	strand	geneName
circ_1	chr1	891302	892653	circular_RNA	-	NOC2L
circ_5	chr1	1158623	1159348	circular_RNA	-	SDF4
circ_9	chr1	1192371	1192690	circular_RNA	-	UBE2J2
circ_10	chr1	1192371	1203372	circular_RNA	-	UBE2J2
circ_17	chr1	1601102	1601590	circular_RNA	-	SLC35E2B
circ_18	chr1	1643702	1647917	circular_RNA	-	CDK11B
circ_28	chr1	1686812	1687782	circular_RNA	-	NADK
circ_39	chr1	1735857	1737977	circular_RNA	-	GNB1
circ_41	chr1	1735857	1747301	circular_RNA	-	GNB1
circ_40	chr1	1735857	1749314	circular_RNA	-	GNB1
circ_38	chr1	1735857	1756938	circular_RNA	-	GNB1
circ_42	chr1	1735857	1770677	circular_RNA	-	GNB1
circ_47	chr1	1747194	1756938	circular_RNA	-	GNB1
circ_48	chr1	1747194	1770677	circular_RNA	-	GNB1
circ_50	chr1	1756835	1770677	circular_RNA	-	GNB1
circ_57	chr1	2234416	2236024	circular_RNA	+	SKI
circ_68	chr1	3417196	3418485	circular_RNA	-	MEGF6
circ_95	chr1	3761470	3764177	circular_RNA	-	CEP104
circ_122	chr1	6252989	6257816	circular_RNA	-	RPL22
circ_123	chr1	6291961	6293703	circular_RNA	-	ICMT
circ_131	chr1	6592027	6592820	circular_RNA	-	NOL9
circ_136	chr1	6593339	6609758	circular_RNA	-	NOL9
circ_142	chr1	6609630	6610675	circular_RNA	-	NOL9
circ_147	chr1	6727768	6741097	circular_RNA	-	DNAJC11
circ_151	chr1	7837219	7838229	circular_RNA	+	VAMP3
circ_154	chr1	7895821	7897209	circular_RNA	+	PER3
circ_169	chr1	8555122	8568734	circular_RNA	-	RERE
circ_166	chr1	8555122	8601377	circular_RNA	-	RERE
circ_167	chr1	8555122	8617582	circular_RNA	-	RERE
circ_170	chr1	8555122	8674745	circular_RNA	-	RERE
circ_171	chr1	8568685	8617582	circular_RNA	-	RERE
circ_174	chr1	8601272	8617582	circular_RNA	-	RERE
circ_175	chr1	8601272	8674745	circular_RNA	-	RERE
circ_173	chr1	8601272	8684439	circular_RNA	-	RERE
circ_178	chr1	8674619	8684439	circular_RNA	-	RERE
circ_179	chr1	8674619	8716500	circular_RNA	-	RERE
circ_181	chr1	8716031	8716500	circular_RNA	-	RERE
circ_185	chr1	8926337	8927309	circular_RNA	-	ENO1
circ_206	chr1	9931244	9938047	circular_RNA	-	CTNNBIP1
circ_211	chr1	9991948	9994918	circular_RNA	-	LZIC
circ_208	chr1	9991948	9995685	circular_RNA	-	LZIC
circ_212	chr1	9991948	9996685	circular_RNA	-	LZIC
circ_215	chr1	9994819	9996685	circular_RNA	-	LZIC
circ_216	chr1	9995549	9996685	circular_RNA	-	LZIC
circ_218	chr1	10032075	10035833	circular_RNA	+	NMNAT1
circ_217	chr1	10032075	10041228	circular_RNA	+	NMNAT1
circ_219	chr1	10035649	10041228	circular_RNA	+	NMNAT1
circ_220	chr1	10067627	10068332	circular_RNA	+	RBP7
circ_225	chr1	10155518	10165802	circular_RNA	+	UBE4B
circ_254	chr1	10192426	10197263	circular_RNA	+	UBE4B
circ_255	chr1	10195045	10197263	circular_RNA	+	UBE4B
circ_259	chr1	10204997	10211619	circular_RNA	+	UBE4B
circ_264	chr1	10209241	10211619	circular_RNA	+	UBE4B
circ_262	chr1	10209241	10221344	circular_RNA	+	UBE4B
circ_279	chr1	10327437	10328321	circular_RNA	+	KIF1B
circ_292	chr1	10351139	10357304	circular_RNA	+	KIF1B
circ_298	chr1	10380100	10384953	circular_RNA	+	KIF1B
circ_310	chr1	10407818	10408791	circular_RNA	+	KIF1B
circ_317	chr1	10423340	10425706	circular_RNA	+	KIF1B
circ_321	chr1	10463127	10464336	circular_RNA	+	PGD
circ_323	chr1	10463127	10468197	circular_RNA	+	PGD
circ_322	chr1	10463127	10473308	circular_RNA	+	PGD
circ_326	chr1	10464217	10473308	circular_RNA	+	PGD
circ_330	chr1	10471474	10473308	circular_RNA	+	PGD
circ_333	chr1	10493898	10502498	circular_RNA	+	APITD1-CORT
circ_336	chr1	10500403	10502498	circular_RNA	+	APITD1-CORT
circ_338	chr1	10527246	10529395	circular_RNA	-	DFFA
circ_339	chr1	11076900	11078930	circular_RNA	+	TARDBP
circ_340	chr1	11076900	11080656	circular_RNA	+	TARDBP
circ_343	chr1	11130956	11137005	circular_RNA	-	EXOSC10
circ_345	chr1	11133990	11134383	circular_RNA	-	EXOSC10
circ_346	chr1	11133990	11137005	circular_RNA	-	EXOSC10
circ_351	chr1	11150610	11151654	circular_RNA	-	EXOSC10
circ_354	chr1	11181302	11182183	circular_RNA	-	MTOR
circ_359	chr1	11184554	11193254	circular_RNA	-	MTOR
circ_381	chr1	11771907	11775265	circular_RNA	+	DRAXIN
circ_384	chr1	11860268	11861456	circular_RNA	-	MTHFR
circ_394	chr1	12030726	12033054	circular_RNA	+	PLOD1
circ_400	chr1	12049221	12052747	circular_RNA	+	MFN2
circ_406	chr1	12061457	12062160	circular_RNA	+	MFN2
circ_426	chr1	12328762	12331181	circular_RNA	+	VPS13D
circ_429	chr1	12335881	12338095	circular_RNA	+	VPS13D
circ_435	chr1	12359258	12364785	circular_RNA	+	VPS13D
circ_440	chr1	12359258	12368698	circular_RNA	+	VPS13D
circ_443	chr1	12371510	12371982	circular_RNA	+	VPS13D
circ_448	chr1	12378128	12382021	circular_RNA	+	VPS13D
circ_464	chr1	12460237	12476880	circular_RNA	+	VPS13D
circ_467	chr1	12475139	12476880	circular_RNA	+	VPS13D
circ_468	chr1	12516053	12520451	circular_RNA	+	VPS13D
circ_472	chr1	12638745	12639440	circular_RNA	-	DHRS3
circ_476	chr1	14042035	14068652	circular_RNA	+	PRDM2
circ_475	chr1	14042035	14075982	circular_RNA	+	PRDM2
circ_477	chr1	14057494	14068652	circular_RNA	+	PRDM2
circ_479	chr1	14057494	14075982	circular_RNA	+	PRDM2
circ_484	chr1	14099572	14109326	circular_RNA	+	PRDM2
circ_485	chr1	14104912	14109326	circular_RNA	+	PRDM2
circ_492	chr1	15820386	15821947	circular_RNA	-	CASP9
circ_493	chr1	15844604	15844890	circular_RNA	-	CASP9
circ_497	chr1	15855582	15863309	circular_RNA	+	DNAJC16
circ_494	chr1	15855582	15888820	circular_RNA	+	DNAJC16
circ_504	chr1	15860731	15863309	circular_RNA	+	DNAJC16
circ_503	chr1	15860731	15873366	circular_RNA	+	DNAJC16
circ_499	chr1	15860731	15874923	circular_RNA	+	DNAJC16
circ_501	chr1	15860731	15888820	circular_RNA	+	DNAJC16
circ_509	chr1	15862969	15863309	circular_RNA	+	DNAJC16
circ_516	chr1	15890423	15890854	circular_RNA	+	DNAJC16
circ_520	chr1	15953163	15970145	circular_RNA	+	DDI2
circ_525	chr1	15956819	15978390	circular_RNA	+	DDI2
circ_530	chr1	15964801	15970145	circular_RNA	+	DDI2
circ_531	chr1	15964801	15978390	circular_RNA	+	DDI2
circ_535	chr1	15976214	15978390	circular_RNA	+	DDI2
circ_537	chr1	16044387	16047883	circular_RNA	+	PLEKHM2
circ_539	chr1	16046228	16047883	circular_RNA	+	PLEKHM2
circ_540	chr1	16199310	16203173	circular_RNA	+	SPEN
circ_546	chr1	16235815	16237796	circular_RNA	+	SPEN
circ_543	chr1	16235815	16242774	circular_RNA	+	SPEN
circ_549	chr1	16237595	16242774	circular_RNA	+	SPEN
circ_552	chr1	16242622	16248844	circular_RNA	+	SPEN
circ_555	chr1	16263657	16264501	circular_RNA	+	SPEN
circ_557	chr1	16528276	16529069	circular_RNA	-	ARHGEF19
circ_559	chr1	16621277	16632414	circular_RNA	-	FBXO42
circ_560	chr1	16632297	16641930	circular_RNA	-	FBXO42
circ_564	chr1	16774364	16778510	circular_RNA	+	NECAP2
circ_569	chr1	16812920	16813156	circular_RNA	-	CROCCP3
circ_583	chr1	17349102	17350569	circular_RNA	-	SDHB
circ_603	chr1	17668437	17668897	circular_RNA	+	PADI4
circ_607	chr1	17685332	17685903	circular_RNA	+	PADI4
circ_639	chr1	19503085	19505714	circular_RNA	-	UBR4
circ_638	chr1	19503085	19514034	circular_RNA	-	UBR4
circ_642	chr1	19510304	19511780	circular_RNA	-	UBR4
circ_648	chr1	19519926	19523759	circular_RNA	-	UBR4
circ_663	chr1	19670851	19684057	circular_RNA	-	CAPZB
circ_667	chr1	19683128	19684057	circular_RNA	-	CAPZB
circ_669	chr1	19705033	19712120	circular_RNA	-	CAPZB
circ_679	chr1	20097800	20113610	circular_RNA	-	TMCO4
circ_684	chr1	20230759	20231480	circular_RNA	+	OTUD3
circ_685	chr1	20964334	20966485	circular_RNA	+	PINK1
circ_692	chr1	21074036	21076375	circular_RNA	-	HP1BP3
circ_693	chr1	21074036	21100103	circular_RNA	-	HP1BP3
circ_695	chr1	21076215	21100103	circular_RNA	-	HP1BP3
circ_702	chr1	21083658	21097566	circular_RNA	-	HP1BP3
circ_701	chr1	21083658	21100103	circular_RNA	-	HP1BP3
circ_699	chr1	21083658	21103243	circular_RNA	-	HP1BP3
circ_700	chr1	21083658	21107033	circular_RNA	-	HP1BP3
circ_706	chr1	21091869	21100103	circular_RNA	-	HP1BP3
circ_710	chr1	21091869	21103243	circular_RNA	-	HP1BP3
circ_709	chr1	21091869	21107033	circular_RNA	-	HP1BP3
circ_713	chr1	21094076	21103243	circular_RNA	-	HP1BP3
circ_717	chr1	21097422	21100103	circular_RNA	-	HP1BP3
circ_716	chr1	21097422	21103243	circular_RNA	-	HP1BP3
circ_720	chr1	21137230	21139732	circular_RNA	-	EIF4G3
circ_732	chr1	21167348	21191755	circular_RNA	-	EIF4G3
circ_731	chr1	21167348	21212864	circular_RNA	-	EIF4G3
circ_739	chr1	21175907	21177971	circular_RNA	-	EIF4G3
circ_751	chr1	21183895	21188825	circular_RNA	-	EIF4G3
circ_754	chr1	21183895	21191755	circular_RNA	-	EIF4G3
circ_769	chr1	21205815	21212864	circular_RNA	-	EIF4G3
circ_782	chr1	21220009	21221994	circular_RNA	-	EIF4G3
circ_781	chr1	21220009	21231464	circular_RNA	-	EIF4G3
circ_778	chr1	21220009	21268823	circular_RNA	-	EIF4G3
circ_788	chr1	21231375	21268823	circular_RNA	-	EIF4G3
circ_792	chr1	21267983	21268823	circular_RNA	-	EIF4G3
circ_797	chr1	21267983	21276601	circular_RNA	-	EIF4G3
circ_793	chr1	21267983	21276604	circular_RNA	-	EIF4G3
circ_796	chr1	21267983	21307720	circular_RNA	-	EIF4G3
circ_794	chr1	21267983	21437876	circular_RNA	-	EIF4G3
circ_804	chr1	21295966	21306941	circular_RNA	-	EIF4G3
circ_807	chr1	21295966	21307720	circular_RNA	-	EIF4G3
circ_805	chr1	21295966	21329301	circular_RNA	-	EIF4G3
circ_806	chr1	21295966	21377487	circular_RNA	-	EIF4G3
circ_802	chr1	21295966	21437876	circular_RNA	-	EIF4G3
circ_810	chr1	21306826	21307720	circular_RNA	-	EIF4G3
circ_813	chr1	21306826	21329301	circular_RNA	-	EIF4G3
circ_811	chr1	21306826	21377487	circular_RNA	-	EIF4G3
circ_814	chr1	21306826	21437876	circular_RNA	-	EIF4G3
circ_817	chr1	21329205	21377487	circular_RNA	-	EIF4G3
circ_819	chr1	21329205	21415706	circular_RNA	-	EIF4G3
circ_818	chr1	21329205	21437876	circular_RNA	-	EIF4G3
circ_820	chr1	21377358	21415706	circular_RNA	-	EIF4G3
circ_821	chr1	21377358	21437876	circular_RNA	-	EIF4G3
circ_823	chr1	21415630	21437876	circular_RNA	-	EIF4G3
circ_824	chr1	21548239	21554534	circular_RNA	-	ECE1
circ_829	chr1	21562342	21564737	circular_RNA	-	ECE1
circ_832	chr1	21563238	21564737	circular_RNA	-	ECE1
circ_833	chr1	21571481	21573856	circular_RNA	-	ECE1
circ_835	chr1	21573713	21582631	circular_RNA	-	ECE1
circ_836	chr1	21573713	21585332	circular_RNA	-	ECE1
circ_843	chr1	21599191	21599404	circular_RNA	-	ECE1
circ_841	chr1	21599191	21616649	circular_RNA	-	ECE1
circ_858	chr1	22016466	22021714	circular_RNA	-	USP48
circ_865	chr1	22027990	22030111	circular_RNA	-	USP48
circ_880	chr1	22041881	22047659	circular_RNA	-	USP48
circ_884	chr1	22041881	22048257	circular_RNA	-	USP48
circ_881	chr1	22041881	22050588	circular_RNA	-	USP48
circ_883	chr1	22041881	22056325	circular_RNA	-	USP48
circ_888	chr1	22047528	22048257	circular_RNA	-	USP48
circ_891	chr1	22047528	22056325	circular_RNA	-	USP48
circ_900	chr1	22073559	22084276	circular_RNA	-	USP48
circ_905	chr1	22074630	22078108	circular_RNA	-	USP48
circ_907	chr1	22074630	22079612	circular_RNA	-	USP48
circ_908	chr1	22077999	22084276	circular_RNA	-	USP48
circ_912	chr1	22404921	22413359	circular_RNA	+	CDC42
circ_915	chr1	22816372	22818026	circular_RNA	+	ZBTB40
circ_924	chr1	23356961	23370979	circular_RNA	+	KDM1A
circ_926	chr1	23356961	23377013	circular_RNA	+	KDM1A
circ_921	chr1	23356961	23385660	circular_RNA	+	KDM1A
circ_931	chr1	23376879	23385660	circular_RNA	+	KDM1A
circ_936	chr1	23381561	23384058	circular_RNA	+	KDM1A
circ_934	chr1	23381561	23395644	circular_RNA	+	KDM1A
circ_941	chr1	23397717	23398690	circular_RNA	+	KDM1A
circ_963	chr1	24112164	24112913	circular_RNA	+	PITHD1
circ_968	chr1	24140679	24147083	circular_RNA	-	HMGCL
circ_970	chr1	24143164	24147083	circular_RNA	-	HMGCL
circ_974	chr1	24495906	24507344	circular_RNA	-	IFNLR1
circ_984	chr1	24766661	24771734	circular_RNA	+	NIPAL3
circ_989	chr1	24840803	24841057	circular_RNA	+	RCAN3
circ_987	chr1	24840803	24857881	circular_RNA	+	RCAN3
circ_990	chr1	24857707	24859744	circular_RNA	+	RCAN3
circ_991	chr1	24973157	24975520	circular_RNA	+	SRRM1
circ_994	chr1	24976461	24978103	circular_RNA	+	SRRM1
circ_1004	chr1	24993305	24996806	circular_RNA	+	SRRM1
circ_1009	chr1	25551492	25554726	circular_RNA	-	SYF2
circ_1011	chr1	25553932	25554726	circular_RNA	-	SYF2
circ_1016	chr1	25627436	25628177	circular_RNA	+	RHD
circ_1020	chr1	25666964	25669564	circular_RNA	+	TMEM50A
circ_1021	chr1	25666964	25678184	circular_RNA	+	TMEM50A
circ_1022	chr1	25666964	25679465	circular_RNA	+	TMEM50A
circ_1019	chr1	25666964	25683344	circular_RNA	+	TMEM50A
circ_1026	chr1	25678116	25679465	circular_RNA	+	TMEM50A
circ_1027	chr1	25678116	25683344	circular_RNA	+	TMEM50A
circ_1034	chr1	25773252	25780873	circular_RNA	+	TMEM57
circ_1032	chr1	25773252	25785383	circular_RNA	+	TMEM57
circ_1039	chr1	25775298	25783322	circular_RNA	+	TMEM57
circ_1036	chr1	25775298	25785383	circular_RNA	+	TMEM57
circ_1052	chr1	25880412	25883758	circular_RNA	+	LDLRAP1
circ_1061	chr1	26299048	26310578	circular_RNA	-	PAFAH2
circ_1068	chr1	26308854	26311019	circular_RNA	-	PAFAH2
circ_1069	chr1	26310436	26311019	circular_RNA	-	PAFAH2
circ_1070	chr1	26314721	26317354	circular_RNA	-	PAFAH2
circ_1078	chr1	26581661	26582356	circular_RNA	+	CEP85
circ_1081	chr1	26584087	26586293	circular_RNA	+	CEP85
circ_1083	chr1	26594973	26596105	circular_RNA	+	CEP85
circ_1092	chr1	26772806	26774151	circular_RNA	+	DHDDS
circ_1094	chr1	26784281	26786635	circular_RNA	+	DHDDS
circ_1100	chr1	26887216	26888154	circular_RNA	+	RPS6KA1
circ_1103	chr1	27056141	27059283	circular_RNA	+	ARID1A
circ_1104	chr1	27087346	27089776	circular_RNA	+	ARID1A
circ_1110	chr1	27120603	27121725	circular_RNA	+	PIGV
circ_1114	chr1	27267947	27268309	circular_RNA	+	NUDC
circ_1116	chr1	27269150	27269556	circular_RNA	+	NUDC
circ_1120	chr1	27432375	27436268	circular_RNA	-	SLC9A1
circ_1132	chr1	27673911	27674503	circular_RNA	+	SYTL1
circ_1137	chr1	27741326	27755443	circular_RNA	-	WASF2
circ_1146	chr1	27994736	27995857	circular_RNA	-	IFI6
circ_1152	chr1	28075578	28081841	circular_RNA	+	FAM76A
circ_1154	chr1	28116072	28120143	circular_RNA	+	STX12
circ_1156	chr1	28116072	28138779	circular_RNA	+	STX12
circ_1164	chr1	28165209	28169841	circular_RNA	+	PPP1R8
circ_1166	chr1	28167524	28169841	circular_RNA	+	PPP1R8
circ_1171	chr1	28233438	28233793	circular_RNA	-	RPA2
circ_1186	chr1	28337457	28343750	circular_RNA	-	EYA3
circ_1194	chr1	28354299	28369161	circular_RNA	-	EYA3
circ_1196	chr1	28354299	28374937	circular_RNA	-	EYA3
circ_1195	chr1	28354299	28384605	circular_RNA	-	EYA3
circ_1200	chr1	28362054	28369161	circular_RNA	-	EYA3
circ_1198	chr1	28362054	28374937	circular_RNA	-	EYA3
circ_1199	chr1	28362054	28384605	circular_RNA	-	EYA3
circ_1201	chr1	28365349	28369161	circular_RNA	-	EYA3
circ_1209	chr1	28601335	28605752	circular_RNA	+	SESN2
circ_1217	chr1	28800065	28800663	circular_RNA	+	PHACTR4
circ_1214	chr1	28800065	28802803	circular_RNA	+	PHACTR4
circ_1218	chr1	28800065	28807116	circular_RNA	+	PHACTR4
circ_1223	chr1	28802618	28807116	circular_RNA	+	PHACTR4
circ_1221	chr1	28802618	28817524	circular_RNA	+	PHACTR4
circ_1226	chr1	28817462	28819603	circular_RNA	+	PHACTR4
circ_1231	chr1	28887144	28887910	circular_RNA	+	TRNAU1AP
circ_1235	chr1	28897687	28898412	circular_RNA	+	TRNAU1AP
circ_1237	chr1	28907071	28907741	circular_RNA	-	SNHG12
circ_1238	chr1	28931883	28948677	circular_RNA	-	TAF12
circ_1239	chr1	28939758	28948677	circular_RNA	-	TAF12
circ_1241	chr1	28944464	28948677	circular_RNA	-	TAF12
circ_1247	chr1	29010094	29016698	circular_RNA	+	GMEB1
circ_1248	chr1	29010094	29018221	circular_RNA	+	GMEB1
circ_1245	chr1	29010094	29023596	circular_RNA	+	GMEB1
circ_1263	chr1	29028949	29030841	circular_RNA	+	GMEB1
circ_1266	chr1	29068914	29070498	circular_RNA	+	YTHDF2
circ_1277	chr1	29313942	29314417	circular_RNA	+	EPB41
circ_1273	chr1	29313942	29320054	circular_RNA	+	EPB41
circ_1275	chr1	29313942	29323831	circular_RNA	+	EPB41
circ_1288	chr1	29319841	29323831	circular_RNA	+	EPB41
circ_1287	chr1	29319841	29342279	circular_RNA	+	EPB41
circ_1289	chr1	29319841	29344954	circular_RNA	+	EPB41
circ_1284	chr1	29319841	29365938	circular_RNA	+	EPB41
circ_1312	chr1	29362337	29365938	circular_RNA	+	EPB41
circ_1308	chr1	29362337	29379824	circular_RNA	+	EPB41
circ_1310	chr1	29362337	29391670	circular_RNA	+	EPB41
circ_1315	chr1	29379615	29391670	circular_RNA	+	EPB41
circ_1319	chr1	29386933	29424447	circular_RNA	+	EPB41
circ_1328	chr1	29481207	29481422	circular_RNA	-	SRSF4
circ_1336	chr1	31210450	31214563	circular_RNA	-	LAPTM5
circ_1342	chr1	31413997	31414970	circular_RNA	-	PUM1
circ_1345	chr1	31418192	31423108	circular_RNA	-	PUM1
circ_1355	chr1	31437520	31454252	circular_RNA	-	PUM1
circ_1360	chr1	31447497	31454252	circular_RNA	-	PUM1
circ_1361	chr1	31452908	31468067	circular_RNA	-	PUM1
circ_1367	chr1	31465236	31468067	circular_RNA	-	PUM1
circ_1364	chr1	31465236	31479949	circular_RNA	-	PUM1
circ_1372	chr1	31478699	31479949	circular_RNA	-	PUM1
circ_1373	chr1	31532050	31532424	circular_RNA	-	PUM1
circ_1374	chr1	31740717	31764853	circular_RNA	-	SNRNP40
circ_1383	chr1	31782890	31811895	circular_RNA	+	ZCCHC17
circ_1390	chr1	31810021	31811895	circular_RNA	+	ZCCHC17
circ_1391	chr1	31810021	31821821	circular_RNA	+	ZCCHC17
circ_1393	chr1	31819486	31821821	circular_RNA	+	ZCCHC17
circ_1398	chr1	32375638	32377427	circular_RNA	-	PTP4A2
circ_1399	chr1	32375638	32385259	circular_RNA	-	PTP4A2
circ_1400	chr1	32377296	32381588	circular_RNA	-	PTP4A2
circ_1401	chr1	32377296	32385259	circular_RNA	-	PTP4A2
circ_1402	chr1	32381495	32385259	circular_RNA	-	PTP4A2
circ_1403	chr1	32384570	32385259	circular_RNA	-	PTP4A2
circ_1405	chr1	32495898	32497241	circular_RNA	+	KHDRBS1
circ_1404	chr1	32495898	32498935	circular_RNA	+	KHDRBS1
circ_1408	chr1	32495898	32504220	circular_RNA	+	KHDRBS1
circ_1406	chr1	32495898	32510991	circular_RNA	+	KHDRBS1
circ_1411	chr1	32502510	32504220	circular_RNA	+	KHDRBS1
circ_1419	chr1	32560384	32566163	circular_RNA	+	TMEM39B
circ_1424	chr1	32627547	32632897	circular_RNA	+	KPNA6
circ_1425	chr1	32628835	32632897	circular_RNA	+	KPNA6
circ_1428	chr1	32650125	32653725	circular_RNA	+	TXLNA
circ_1431	chr1	32653554	32655850	circular_RNA	+	TXLNA
circ_1432	chr1	32657911	32658901	circular_RNA	+	TXLNA
circ_1436	chr1	32691771	32692131	circular_RNA	+	EIF3I
circ_1438	chr1	32694099	32694809	circular_RNA	+	EIF3I
circ_1440	chr1	32745271	32745811	circular_RNA	+	LCK
circ_1443	chr1	32792539	32793278	circular_RNA	+	HDAC1
circ_1450	chr1	33093108	33099711	circular_RNA	-	ZBTB8OS
circ_1451	chr1	33093108	33100393	circular_RNA	-	ZBTB8OS
circ_1452	chr1	33097427	33099673	circular_RNA	-	ZBTB8OS
circ_1453	chr1	33097427	33099711	circular_RNA	-	ZBTB8OS
circ_1454	chr1	33097427	33100393	circular_RNA	-	ZBTB8OS
circ_1457	chr1	33099245	33099673	circular_RNA	-	ZBTB8OS
circ_1455	chr1	33099245	33099711	circular_RNA	-	ZBTB8OS
circ_1456	chr1	33099245	33100393	circular_RNA	-	ZBTB8OS
circ_1460	chr1	33133825	33138502	circular_RNA	+	RBBP4
circ_1463	chr1	33244982	33246746	circular_RNA	-	YARS
circ_1465	chr1	33244982	33248140	circular_RNA	-	YARS
circ_1470	chr1	33276191	33276658	circular_RNA	-	YARS
circ_1473	chr1	33290913	33295668	circular_RNA	+	S100PBP
circ_1471	chr1	33290913	33318767	circular_RNA	+	S100PBP
circ_1477	chr1	33407852	33415375	circular_RNA	-	RNF19B
circ_1480	chr1	33409619	33411229	circular_RNA	-	RNF19B
circ_1481	chr1	33409619	33415375	circular_RNA	-	RNF19B
circ_1482	chr1	33413822	33415375	circular_RNA	-	RNF19B
circ_1483	chr1	33478807	33480195	circular_RNA	-	AK2
circ_1490	chr1	33745724	33746058	circular_RNA	+	ZNF362
circ_1493	chr1	33760537	33760906	circular_RNA	+	ZNF362
circ_1501	chr1	35457834	35480763	circular_RNA	-	ZMYM6
circ_1508	chr1	35470732	35474525	circular_RNA	-	ZMYM6
circ_1519	chr1	35480297	35480763	circular_RNA	-	ZMYM6
circ_1520	chr1	35480297	35485203	circular_RNA	-	ZMYM6
circ_1517	chr1	35480297	35496314	circular_RNA	-	ZMYM6
circ_1521	chr1	35484953	35486068	circular_RNA	-	ZMYM6
circ_1524	chr1	35559514	35576048	circular_RNA	+	ZMYM1
circ_1528	chr1	35562917	35576048	circular_RNA	+	ZMYM1
circ_1530	chr1	35569895	35570370	circular_RNA	+	ZMYM1
circ_1532	chr1	35569895	35576048	circular_RNA	+	ZMYM1
circ_1540	chr1	35824525	35827390	circular_RNA	+	ZMYM4
circ_1542	chr1	35824525	35836228	circular_RNA	+	ZMYM4
circ_1556	chr1	35846859	35847359	circular_RNA	+	ZMYM4
circ_1550	chr1	35846859	35854683	circular_RNA	+	ZMYM4
circ_1553	chr1	35846859	35855699	circular_RNA	+	ZMYM4
circ_1552	chr1	35846859	35859340	circular_RNA	+	ZMYM4
circ_1566	chr1	35854510	35855699	circular_RNA	+	ZMYM4
circ_1569	chr1	35857812	35865177	circular_RNA	+	ZMYM4
circ_1578	chr1	35870623	35871069	circular_RNA	+	ZMYM4
circ_1581	chr1	35870623	35873760	circular_RNA	+	ZMYM4
circ_1580	chr1	35870623	35881315	circular_RNA	+	ZMYM4
circ_1583	chr1	35879572	35881315	circular_RNA	+	ZMYM4
circ_1585	chr1	35881066	35881315	circular_RNA	+	ZMYM4
circ_1595	chr1	35925905	35932296	circular_RNA	-	KIAA0319L
circ_1602	chr1	35936463	35944813	circular_RNA	-	KIAA0319L
circ_1603	chr1	35940405	35944813	circular_RNA	-	KIAA0319L
circ_1604	chr1	35944566	35944813	circular_RNA	-	KIAA0319L
circ_1608	chr1	36204736	36212593	circular_RNA	-	CLSPN
circ_1610	chr1	36208741	36212593	circular_RNA	-	CLSPN
circ_1625	chr1	36282482	36288583	circular_RNA	+	AGO4
circ_1621	chr1	36282482	36292436	circular_RNA	+	AGO4
circ_1624	chr1	36282482	36301594	circular_RNA	+	AGO4
circ_1626	chr1	36288462	36292436	circular_RNA	+	AGO4
circ_1629	chr1	36290913	36292436	circular_RNA	+	AGO4
circ_1630	chr1	36291279	36292436	circular_RNA	+	AGO4
circ_1635	chr1	36297027	36301594	circular_RNA	+	AGO4
circ_1636	chr1	36299590	36301594	circular_RNA	+	AGO4
circ_1639	chr1	36306765	36315859	circular_RNA	+	AGO4
circ_1637	chr1	36306765	36316654	circular_RNA	+	AGO4
circ_1641	chr1	36315757	36316654	circular_RNA	+	AGO4
circ_1644	chr1	36367074	36367938	circular_RNA	+	AGO1
circ_1645	chr1	36367548	36367938	circular_RNA	+	AGO1
circ_1648	chr1	36432555	36439112	circular_RNA	+	AGO3
circ_1655	chr1	36469941	36475195	circular_RNA	+	AGO3
circ_1656	chr1	36469941	36479649	circular_RNA	+	AGO3
circ_1660	chr1	36469941	36492899	circular_RNA	+	AGO3
circ_1665	chr1	36475075	36479649	circular_RNA	+	AGO3
circ_1668	chr1	36475075	36492899	circular_RNA	+	AGO3
circ_1664	chr1	36475075	36499934	circular_RNA	+	AGO3
circ_1678	chr1	36505390	36506042	circular_RNA	+	AGO3
circ_1682	chr1	36636571	36639079	circular_RNA	+	MAP7D1
circ_1697	chr1	36823839	36824423	circular_RNA	-	STK40
circ_1695	chr1	36823839	36826941	circular_RNA	-	STK40
circ_1711	chr1	38047823	38053096	circular_RNA	-	GNL2
circ_1724	chr1	38300750	38304428	circular_RNA	-	MTF1
circ_1728	chr1	38329983	38334286	circular_RNA	-	INPP5B
circ_1729	chr1	38331432	38334286	circular_RNA	-	INPP5B
circ_1739	chr1	38345756	38351497	circular_RNA	-	INPP5B
circ_1749	chr1	38355228	38357126	circular_RNA	-	INPP5B
circ_1751	chr1	38446257	38447483	circular_RNA	-	SF3A3
circ_1753	chr1	38449840	38450451	circular_RNA	-	SF3A3
circ_1760	chr1	39463842	39466778	circular_RNA	+	AKIRIN1
circ_1767	chr1	39752957	39753234	circular_RNA	+	MACF1
circ_1775	chr1	39775241	39776672	circular_RNA	+	MACF1
circ_1785	chr1	39815149	39838268	circular_RNA	+	MACF1
circ_1788	chr1	39816456	39824936	circular_RNA	+	MACF1
circ_1799	chr1	39826464	39827349	circular_RNA	+	MACF1
circ_1803	chr1	39833819	39838268	circular_RNA	+	MACF1
circ_1806	chr1	39835701	39838268	circular_RNA	+	MACF1
circ_1810	chr1	39851105	39854330	circular_RNA	+	MACF1
circ_1816	chr1	39888045	39888572	circular_RNA	+	MACF1
circ_1826	chr1	39900085	39905172	circular_RNA	+	MACF1
circ_1828	chr1	39904945	39905172	circular_RNA	+	MACF1
circ_1834	chr1	39913103	39914435	circular_RNA	+	MACF1
circ_1856	chr1	40319641	40323089	circular_RNA	-	TRIT1
circ_1857	chr1	40422758	40424497	circular_RNA	+	MFSD2A
circ_1866	chr1	40529898	40530231	circular_RNA	+	CAP1
circ_1870	chr1	40555081	40558179	circular_RNA	-	PPT1
circ_1876	chr1	40654726	40661436	circular_RNA	+	RLF
circ_1873	chr1	40654726	40668286	circular_RNA	+	RLF
circ_1874	chr1	40654726	40688382	circular_RNA	+	RLF
circ_1877	chr1	40656443	40668286	circular_RNA	+	RLF
circ_1885	chr1	40726510	40737707	circular_RNA	+	ZMPSTE24
circ_1889	chr1	40733457	40737707	circular_RNA	+	ZMPSTE24
circ_1894	chr1	40872407	40875507	circular_RNA	+	SMAP2
circ_1892	chr1	40872407	40882768	circular_RNA	+	SMAP2
circ_1896	chr1	40878687	40882768	circular_RNA	+	SMAP2
circ_1898	chr1	41006257	41007382	circular_RNA	+	ZNF684
circ_1900	chr1	41204507	41218918	circular_RNA	+	NFYC
circ_1906	chr1	41215244	41223966	circular_RNA	+	NFYC
circ_1914	chr1	41474465	41475261	circular_RNA	+	CTPS1
circ_1915	chr1	41474465	41475926	circular_RNA	+	CTPS1
circ_1918	chr1	41512078	41541123	circular_RNA	-	SCMH1
circ_1920	chr1	41536266	41541123	circular_RNA	-	SCMH1
circ_1926	chr1	41608549	41618413	circular_RNA	-	SCMH1
circ_1930	chr1	42041214	42050989	circular_RNA	-	HIVEP3
circ_1933	chr1	42094419	42094618	circular_RNA	-	HIVEP3
circ_1944	chr1	42693553	42744343	circular_RNA	-	FOXJ3
circ_1946	chr1	42693553	42789498	circular_RNA	-	FOXJ3
circ_1948	chr1	42730785	42744343	circular_RNA	-	FOXJ3
circ_1949	chr1	42730785	42776781	circular_RNA	-	FOXJ3
circ_1947	chr1	42730785	42789498	circular_RNA	-	FOXJ3
circ_1952	chr1	42744018	42744343	circular_RNA	-	FOXJ3
circ_2003	chr1	44290402	44303983	circular_RNA	+	ST3GAL3
circ_2007	chr1	44386075	44386600	circular_RNA	+	ST3GAL3
circ_2016	chr1	44750506	44785416	circular_RNA	-	ERI3
circ_2015	chr1	44750506	44804994	circular_RNA	-	ERI3
circ_2018	chr1	44773981	44785416	circular_RNA	-	ERI3
circ_2019	chr1	44773981	44804994	circular_RNA	-	ERI3
circ_2020	chr1	44785299	44804994	circular_RNA	-	ERI3
circ_2024	chr1	44877652	44878394	circular_RNA	+	RNF220
circ_2034	chr1	45340349	45341367	circular_RNA	-	EIF2B3
circ_2042	chr1	45553552	45553909	circular_RNA	-	ZSWIM5
circ_2047	chr1	45887396	45923543	circular_RNA	-	TESK2
circ_2048	chr1	45923235	45923543	circular_RNA	-	TESK2
circ_2050	chr1	46032240	46032692	circular_RNA	+	AKR1A1
circ_2056	chr1	46067926	46070688	circular_RNA	+	NASP
circ_2057	chr1	46079767	46082065	circular_RNA	+	NASP
circ_2058	chr1	46080684	46082065	circular_RNA	+	NASP
circ_2063	chr1	46099160	46108171	circular_RNA	-	GPBP1L1
circ_2066	chr1	46105881	46108171	circular_RNA	-	GPBP1L1
circ_2070	chr1	46108098	46120991	circular_RNA	-	GPBP1L1
circ_2071	chr1	46120214	46120991	circular_RNA	-	GPBP1L1
circ_2075	chr1	46124699	46126897	circular_RNA	-	GPBP1L1
circ_2079	chr1	46179917	46182689	circular_RNA	-	IPP
circ_2080	chr1	46182566	46185012	circular_RNA	-	IPP
circ_2083	chr1	46193302	46195441	circular_RNA	-	IPP
circ_2089	chr1	46521466	46546422	circular_RNA	-	PIK3R3
circ_2102	chr1	46775568	46775988	circular_RNA	+	UQCRH
circ_2103	chr1	46812592	46818700	circular_RNA	+	NSUN4
circ_2109	chr1	47030712	47037839	circular_RNA	-	MKNK1
circ_2120	chr1	47148971	47157609	circular_RNA	-	EFCAB14
circ_2126	chr1	47725960	47726211	circular_RNA	-	STIL
circ_2132	chr1	47725960	47728785	circular_RNA	-	STIL
circ_2133	chr1	47725960	47728788	circular_RNA	-	STIL
circ_2148	chr1	47745912	47748131	circular_RNA	-	STIL
circ_2153	chr1	47753222	47761520	circular_RNA	-	STIL
circ_2156	chr1	47753222	47765824	circular_RNA	-	STIL
circ_2154	chr1	47753222	47767420	circular_RNA	-	STIL
circ_2163	chr1	47761436	47767420	circular_RNA	-	STIL
circ_2172	chr1	47834140	47838779	circular_RNA	+	CMPK1
circ_2173	chr1	47834140	47840965	circular_RNA	+	CMPK1
circ_2181	chr1	48821341	48825442	circular_RNA	-	SPATA6
circ_2192	chr1	50956259	51001129	circular_RNA	-	FAF1
circ_2201	chr1	51032748	51061888	circular_RNA	-	FAF1
circ_2205	chr1	51121113	51210447	circular_RNA	-	FAF1
circ_2207	chr1	51171457	51210447	circular_RNA	-	FAF1
circ_2212	chr1	51253671	51267349	circular_RNA	-	FAF1
circ_2211	chr1	51253671	51323669	circular_RNA	-	FAF1
circ_2216	chr1	51829537	51831701	circular_RNA	-	EPS15
circ_2224	chr1	51860052	51875368	circular_RNA	-	EPS15
circ_2221	chr1	51860052	51887530	circular_RNA	-	EPS15
circ_2227	chr1	51860052	51913807	circular_RNA	-	EPS15
circ_2236	chr1	51868106	51871780	circular_RNA	-	EPS15
circ_2240	chr1	51868106	51874004	circular_RNA	-	EPS15
circ_2242	chr1	51869090	51871780	circular_RNA	-	EPS15
circ_2241	chr1	51869090	51874004	circular_RNA	-	EPS15
circ_2246	chr1	51871576	51871780	circular_RNA	-	EPS15
circ_2245	chr1	51871576	51874004	circular_RNA	-	EPS15
circ_2251	chr1	51875206	51913807	circular_RNA	-	EPS15
circ_2254	chr1	51887457	51913807	circular_RNA	-	EPS15
circ_2256	chr1	51906018	51912777	circular_RNA	-	EPS15
circ_2257	chr1	51906018	51913807	circular_RNA	-	EPS15
circ_2259	chr1	51910560	51913807	circular_RNA	-	EPS15
circ_2265	chr1	51926762	51930998	circular_RNA	-	EPS15
circ_2272	chr1	52211207	52227643	circular_RNA	+	OSBPL9
circ_2276	chr1	52211207	52231653	circular_RNA	+	OSBPL9
circ_2281	chr1	52215816	52227643	circular_RNA	+	OSBPL9
circ_2280	chr1	52215816	52231653	circular_RNA	+	OSBPL9
circ_2285	chr1	52226361	52231653	circular_RNA	+	OSBPL9
circ_2290	chr1	52237741	52238395	circular_RNA	+	OSBPL9
circ_2297	chr1	52263920	52277770	circular_RNA	-	NRDC
circ_2308	chr1	52269485	52275073	circular_RNA	-	NRDC
circ_2304	chr1	52269485	52299842	circular_RNA	-	NRDC
circ_2312	chr1	52275952	52280485	circular_RNA	-	NRDC
circ_2318	chr1	52279706	52280485	circular_RNA	-	NRDC
circ_2316	chr1	52279706	52299842	circular_RNA	-	NRDC
circ_2323	chr1	52283737	52291054	circular_RNA	-	NRDC
circ_2326	chr1	52283737	52299842	circular_RNA	-	NRDC
circ_2329	chr1	52285471	52289458	circular_RNA	-	NRDC
circ_2333	chr1	52289335	52299842	circular_RNA	-	NRDC
circ_2335	chr1	52293467	52299842	circular_RNA	-	NRDC
circ_2338	chr1	52299688	52306186	circular_RNA	-	NRDC
circ_2339	chr1	52301802	52306186	circular_RNA	-	NRDC
circ_2340	chr1	52305897	52306186	circular_RNA	-	NRDC
circ_2351	chr1	52861717	52863535	circular_RNA	-	ORC1
circ_2367	chr1	52926805	52927441	circular_RNA	-	ZCCHC11
circ_2380	chr1	52943379	52947595	circular_RNA	-	ZCCHC11
circ_2379	chr1	52943379	52954707	circular_RNA	-	ZCCHC11
circ_2381	chr1	52943379	52959334	circular_RNA	-	ZCCHC11
circ_2382	chr1	52947094	52975384	circular_RNA	-	ZCCHC11
circ_2386	chr1	52954580	52962855	circular_RNA	-	ZCCHC11
circ_2385	chr1	52954580	52975384	circular_RNA	-	ZCCHC11
circ_2389	chr1	52956403	52975384	circular_RNA	-	ZCCHC11
circ_2393	chr1	52959282	52962855	circular_RNA	-	ZCCHC11
circ_2391	chr1	52959282	52975384	circular_RNA	-	ZCCHC11
circ_2394	chr1	52961098	52975384	circular_RNA	-	ZCCHC11
circ_2396	chr1	52975267	52992045	circular_RNA	-	ZCCHC11
circ_2398	chr1	52981562	52992045	circular_RNA	-	ZCCHC11
circ_2399	chr1	52991234	52992045	circular_RNA	-	ZCCHC11
circ_2429	chr1	53699213	53701307	circular_RNA	-	MAGOH
circ_2449	chr1	54266365	54269682	circular_RNA	-	NDC1
circ_2446	chr1	54266365	54298264	circular_RNA	-	NDC1
circ_2463	chr1	54284643	54298264	circular_RNA	-	NDC1
circ_2467	chr1	54291470	54298264	circular_RNA	-	NDC1
circ_2481	chr1	54343987	54348949	circular_RNA	-	YIPF1
circ_2483	chr1	54389576	54405770	circular_RNA	-	HSPB11
circ_2486	chr1	54502282	54509198	circular_RNA	-	TMEM59
circ_2487	chr1	54502282	54513045	circular_RNA	-	TMEM59
circ_2489	chr1	54506428	54509198	circular_RNA	-	TMEM59
circ_2488	chr1	54506428	54513045	circular_RNA	-	TMEM59
circ_2556	chr1	58971731	58993007	circular_RNA	-	OMA1
circ_2555	chr1	58971731	59000003	circular_RNA	-	OMA1
circ_2554	chr1	58971731	59002413	circular_RNA	-	OMA1
circ_2557	chr1	58971731	59004982	circular_RNA	-	OMA1
circ_2558	chr1	58992932	59000003	circular_RNA	-	OMA1
circ_2560	chr1	58992932	59002413	circular_RNA	-	OMA1
circ_2566	chr1	59137541	59150923	circular_RNA	-	MYSM1
circ_2569	chr1	59139244	59150923	circular_RNA	-	MYSM1
circ_2575	chr1	59147456	59148217	circular_RNA	-	MYSM1
circ_2576	chr1	59147456	59150923	circular_RNA	-	MYSM1
circ_2582	chr1	59787207	59805741	circular_RNA	+	FGGY
circ_2585	chr1	59787207	59812070	circular_RNA	+	FGGY
circ_2586	chr1	59787207	59844509	circular_RNA	+	FGGY
circ_2583	chr1	59787207	59922748	circular_RNA	+	FGGY
circ_2581	chr1	59787207	59978111	circular_RNA	+	FGGY
circ_2588	chr1	59805629	59812070	circular_RNA	+	FGGY
circ_2590	chr1	59805629	59844509	circular_RNA	+	FGGY
circ_2592	chr1	59811918	59844509	circular_RNA	+	FGGY
circ_2607	chr1	62149088	62175109	circular_RNA	-	TM2D1
circ_2637	chr1	62365254	62367131	circular_RNA	+	PATJ
circ_2651	chr1	62905469	62907970	circular_RNA	+	USP1
circ_2650	chr1	62905469	62908990	circular_RNA	+	USP1
circ_2655	chr1	62907158	62907970	circular_RNA	+	USP1
circ_2656	chr1	62907158	62908990	circular_RNA	+	USP1
circ_2653	chr1	62907158	62911100	circular_RNA	+	USP1
circ_2660	chr1	62908829	62911100	circular_RNA	+	USP1
circ_2661	chr1	62908829	62913182	circular_RNA	+	USP1
circ_2659	chr1	62908829	62914337	circular_RNA	+	USP1
circ_2664	chr1	62910408	62911100	circular_RNA	+	USP1
circ_2662	chr1	62910408	62913182	circular_RNA	+	USP1
circ_2663	chr1	62910408	62914337	circular_RNA	+	USP1
circ_2684	chr1	63042932	63052295	circular_RNA	-	DOCK7
circ_2693	chr1	63269389	63286880	circular_RNA	+	ATG4C
circ_2695	chr1	63269389	63300523	circular_RNA	+	ATG4C
circ_2696	chr1	63269389	63307218	circular_RNA	+	ATG4C
circ_2699	chr1	63282245	63286880	circular_RNA	+	ATG4C
circ_2698	chr1	63282245	63307218	circular_RNA	+	ATG4C
circ_2703	chr1	63294710	63307218	circular_RNA	+	ATG4C
circ_2710	chr1	63877596	63885111	circular_RNA	+	ALG6
circ_2709	chr1	63877596	63894472	circular_RNA	+	ALG6
circ_2711	chr1	63877596	63894797	circular_RNA	+	ALG6
circ_2715	chr1	63944434	63955889	circular_RNA	-	ITGB3BP
circ_2714	chr1	63944434	63974241	circular_RNA	-	ITGB3BP
circ_2730	chr1	64117339	64120137	circular_RNA	+	PGM1
circ_2733	chr1	65047838	65068595	circular_RNA	+	CACHD1
circ_2745	chr1	65234338	65255197	circular_RNA	+	RAVER2
circ_2747	chr1	65243305	65255197	circular_RNA	+	RAVER2
circ_2750	chr1	65278420	65280523	circular_RNA	+	RAVER2
circ_2764	chr1	65325787	65332891	circular_RNA	-	JAK1
circ_2776	chr1	65455117	65460771	circular_RNA	-	LINC01359
circ_2782	chr1	65830317	65831879	circular_RNA	+	DNAJC6
circ_2780	chr1	65830317	65845207	circular_RNA	+	DNAJC6
circ_2789	chr1	66378927	66384518	circular_RNA	+	PDE4B
circ_2801	chr1	67337052	67371058	circular_RNA	-	WDR78
circ_2802	chr1	67356836	67371058	circular_RNA	-	WDR78
circ_2811	chr1	67411832	67425426	circular_RNA	+	MIER1
circ_2812	chr1	67411832	67428843	circular_RNA	+	MIER1
circ_2818	chr1	67423741	67425426	circular_RNA	+	MIER1
circ_2816	chr1	67423741	67428843	circular_RNA	+	MIER1
circ_2821	chr1	67428770	67442405	circular_RNA	+	MIER1
circ_2856	chr1	68960112	68960378	circular_RNA	-	DEPDC1
circ_2861	chr1	70639147	70654956	circular_RNA	-	LRRC40
circ_2867	chr1	70650467	70654956	circular_RNA	-	LRRC40
circ_2870	chr1	70694104	70703235	circular_RNA	+	SRSF11
circ_2885	chr1	70736538	70742527	circular_RNA	-	ANKRD13C
circ_2884	chr1	70736538	70781249	circular_RNA	-	ANKRD13C
circ_2897	chr1	70758070	70766591	circular_RNA	-	ANKRD13C
circ_2895	chr1	70758070	70771973	circular_RNA	-	ANKRD13C
circ_2899	chr1	70758070	70781249	circular_RNA	-	ANKRD13C
circ_2898	chr1	70758070	70790640	circular_RNA	-	ANKRD13C
circ_2900	chr1	70761812	70781249	circular_RNA	-	ANKRD13C
circ_2904	chr1	70766446	70781249	circular_RNA	-	ANKRD13C
circ_2911	chr1	71439979	71478167	circular_RNA	-	PTGER3
circ_2921	chr1	76194085	76200556	circular_RNA	+	ACADM
circ_2920	chr1	76194085	76205795	circular_RNA	+	ACADM
circ_2924	chr1	76194085	76216231	circular_RNA	+	ACADM
circ_2930	chr1	76198328	76200556	circular_RNA	+	ACADM
circ_2927	chr1	76198328	76205795	circular_RNA	+	ACADM
circ_2929	chr1	76198328	76216231	circular_RNA	+	ACADM
circ_2933	chr1	76200475	76205795	circular_RNA	+	ACADM
circ_2936	chr1	76205664	76215244	circular_RNA	+	ACADM
circ_2938	chr1	76205664	76216231	circular_RNA	+	ACADM
circ_2940	chr1	76211490	76216231	circular_RNA	+	ACADM
circ_2941	chr1	76215103	76216231	circular_RNA	+	ACADM
circ_2955	chr1	77620133	77635080	circular_RNA	-	PIGK
circ_2977	chr1	78097534	78107340	circular_RNA	-	ZZZ3
circ_2979	chr1	78105133	78107340	circular_RNA	-	ZZZ3
circ_2985	chr1	78167053	78178966	circular_RNA	-	USP33
circ_2986	chr1	78167053	78180468	circular_RNA	-	USP33
circ_2983	chr1	78167053	78181553	circular_RNA	-	USP33
circ_2988	chr1	78177431	78178966	circular_RNA	-	USP33
circ_2989	chr1	78177431	78180468	circular_RNA	-	USP33
circ_2991	chr1	78177431	78181553	circular_RNA	-	USP33
circ_2996	chr1	78178884	78180468	circular_RNA	-	USP33
circ_2997	chr1	78178884	78181553	circular_RNA	-	USP33
circ_3006	chr1	78183551	78184326	circular_RNA	-	USP33
circ_3003	chr1	78183551	78191447	circular_RNA	-	USP33
circ_3013	chr1	78191306	78194397	circular_RNA	-	USP33
circ_3020	chr1	78195544	78201843	circular_RNA	-	USP33
circ_3021	chr1	78195544	78205102	circular_RNA	-	USP33
circ_3026	chr1	78200031	78201843	circular_RNA	-	USP33
circ_3024	chr1	78200031	78205102	circular_RNA	-	USP33
circ_3025	chr1	78200031	78207433	circular_RNA	-	USP33
circ_3028	chr1	78201740	78205102	circular_RNA	-	USP33
circ_3027	chr1	78201740	78207433	circular_RNA	-	USP33
circ_3030	chr1	78204949	78207433	circular_RNA	-	USP33
circ_3034	chr1	78248922	78280916	circular_RNA	+	MIGA1
circ_3038	chr1	78267015	78272786	circular_RNA	+	MIGA1
circ_3039	chr1	78267015	78280916	circular_RNA	+	MIGA1
circ_3045	chr1	78268954	78272786	circular_RNA	+	MIGA1
circ_3044	chr1	78268954	78279552	circular_RNA	+	MIGA1
circ_3047	chr1	78279418	78280916	circular_RNA	+	MIGA1
circ_3052	chr1	78324622	78327007	circular_RNA	+	MIGA1
circ_3050	chr1	78324622	78329713	circular_RNA	+	MIGA1
circ_3051	chr1	78324622	78332076	circular_RNA	+	MIGA1
circ_3056	chr1	78381739	78383958	circular_RNA	+	NEXN
circ_3062	chr1	78390872	78392577	circular_RNA	+	NEXN
circ_3074	chr1	78420939	78422385	circular_RNA	-	FUBP1
circ_3083	chr1	78478734	78479303	circular_RNA	+	DNAJB4
circ_3092	chr1	84376847	84412965	circular_RNA	-	TTLL7
circ_3098	chr1	84644859	84650865	circular_RNA	+	PRKACB
circ_3100	chr1	84644859	84663507	circular_RNA	+	PRKACB
circ_3097	chr1	84644859	84680000	circular_RNA	+	PRKACB
circ_3102	chr1	84662298	84663507	circular_RNA	+	PRKACB
circ_3103	chr1	84662298	84680000	circular_RNA	+	PRKACB
circ_3105	chr1	84668365	84680000	circular_RNA	+	PRKACB
circ_3110	chr1	84991378	84991756	circular_RNA	+	SPATA1
circ_3125	chr1	85121514	85136991	circular_RNA	-	SSX2IP
circ_3130	chr1	85331067	85331821	circular_RNA	-	LPAR3
circ_3160	chr1	86590527	86611866	circular_RNA	-	COL24A1
circ_3165	chr1	86818541	86820375	circular_RNA	-	ODF2L
circ_3185	chr1	87181406	87185318	circular_RNA	+	SH3GLB1
circ_3184	chr1	87181406	87188356	circular_RNA	+	SH3GLB1
circ_3186	chr1	87181406	87190088	circular_RNA	+	SH3GLB1
circ_3187	chr1	87181406	87200862	circular_RNA	+	SH3GLB1
circ_3183	chr1	87181406	87208119	circular_RNA	+	SH3GLB1
circ_3190	chr1	87185189	87190088	circular_RNA	+	SH3GLB1
circ_3191	chr1	87185189	87208119	circular_RNA	+	SH3GLB1
circ_3194	chr1	87188222	87190088	circular_RNA	+	SH3GLB1
circ_3200	chr1	87538616	87558352	circular_RNA	+	HS2ST1
circ_3202	chr1	89206670	89206971	circular_RNA	+	PKN2
circ_3210	chr1	89206670	89226059	circular_RNA	+	PKN2
circ_3201	chr1	89206670	89237562	circular_RNA	+	PKN2
circ_3203	chr1	89206670	89251896	circular_RNA	+	PKN2
circ_3214	chr1	89225904	89237562	circular_RNA	+	PKN2
circ_3213	chr1	89225904	89251896	circular_RNA	+	PKN2
circ_3218	chr1	89236034	89237562	circular_RNA	+	PKN2
circ_3215	chr1	89236034	89251896	circular_RNA	+	PKN2
circ_3232	chr1	89250321	89251896	circular_RNA	+	PKN2
circ_3235	chr1	89251786	89271700	circular_RNA	+	PKN2
circ_3244	chr1	89272995	89287686	circular_RNA	+	PKN2
circ_3251	chr1	89325564	89325969	circular_RNA	-	GTF2B
circ_3265	chr1	89478867	89481097	circular_RNA	-	GBP3
circ_3275	chr1	90015473	90050348	circular_RNA	+	LRRC8B
circ_3278	chr1	90033805	90050348	circular_RNA	+	LRRC8B
circ_3279	chr1	90045149	90050348	circular_RNA	+	LRRC8B
circ_3283	chr1	90475646	90484343	circular_RNA	+	ZNF326
circ_3288	chr1	91403041	91406866	circular_RNA	-	ZNF644
circ_3287	chr1	91403041	91447927	circular_RNA	-	ZNF644
circ_3323	chr1	92327027	92327201	circular_RNA	-	TGFBR3
circ_3333	chr1	92728419	92737209	circular_RNA	-	GLMN
circ_3341	chr1	92752046	92757094	circular_RNA	-	GLMN
circ_3343	chr1	92754470	92757094	circular_RNA	-	GLMN
circ_3348	chr1	92789001	92811471	circular_RNA	+	RPAP2
circ_3350	chr1	92798947	92811471	circular_RNA	+	RPAP2
circ_3349	chr1	92798947	92846430	circular_RNA	+	RPAP2
circ_3351	chr1	93029198	93073284	circular_RNA	-	EVI5
circ_3352	chr1	93029198	93101893	circular_RNA	-	EVI5
circ_3360	chr1	93070863	93073284	circular_RNA	-	EVI5
circ_3363	chr1	93070863	93091491	circular_RNA	-	EVI5
circ_3359	chr1	93070863	93101893	circular_RNA	-	EVI5
circ_3367	chr1	93089732	93101893	circular_RNA	-	EVI5
circ_3372	chr1	93159358	93170301	circular_RNA	-	EVI5
circ_3373	chr1	93201954	93202184	circular_RNA	-	EVI5
circ_3382	chr1	93580244	93581175	circular_RNA	+	MTF2
circ_3401	chr1	93648916	93657663	circular_RNA	+	CCDC18
circ_3395	chr1	93648916	93659301	circular_RNA	+	CCDC18
circ_3399	chr1	93648916	93672955	circular_RNA	+	CCDC18
circ_3402	chr1	93648916	93682303	circular_RNA	+	CCDC18
circ_3396	chr1	93648916	93692006	circular_RNA	+	CCDC18
circ_3404	chr1	93648916	93730458	circular_RNA	+	CCDC18
circ_3419	chr1	93657556	93672955	circular_RNA	+	CCDC18
circ_3431	chr1	93676358	93680523	circular_RNA	+	CCDC18
circ_3430	chr1	93676358	93682303	circular_RNA	+	CCDC18
circ_3429	chr1	93676358	93683426	circular_RNA	+	CCDC18
circ_3427	chr1	93676358	93692006	circular_RNA	+	CCDC18
circ_3426	chr1	93676358	93698150	circular_RNA	+	CCDC18
circ_3441	chr1	93677657	93682303	circular_RNA	+	CCDC18
circ_3438	chr1	93677657	93683426	circular_RNA	+	CCDC18
circ_3440	chr1	93677657	93692006	circular_RNA	+	CCDC18
circ_3439	chr1	93677657	93698150	circular_RNA	+	CCDC18
circ_3449	chr1	93683294	93692006	circular_RNA	+	CCDC18
circ_3451	chr1	93683294	93698150	circular_RNA	+	CCDC18
circ_3455	chr1	93687165	93730458	circular_RNA	+	CCDC18
circ_3461	chr1	93691889	93698150	circular_RNA	+	CCDC18
circ_3465	chr1	93704866	93705453	circular_RNA	+	CCDC18
circ_3476	chr1	93790191	93791452	circular_RNA	-	CCDC18-AS1
circ_3486	chr1	94009663	94014983	circular_RNA	+	FNBP1L
circ_3490	chr1	94341823	94343418	circular_RNA	-	DNTTIP2
circ_3492	chr1	94360169	94363454	circular_RNA	-	GCLM
circ_3493	chr1	94360169	94367225	circular_RNA	-	GCLM
circ_3494	chr1	94360169	94370144	circular_RNA	-	GCLM
circ_3502	chr1	94953097	94956803	circular_RNA	+	ABCD3
circ_3506	chr1	94964157	94965170	circular_RNA	+	ABCD3
circ_3510	chr1	95609446	95616975	circular_RNA	+	TMEM56
circ_3509	chr1	95609446	95639445	circular_RNA	+	TMEM56
circ_3513	chr1	97216980	97250810	circular_RNA	+	PTBP2
circ_3517	chr1	97235258	97236407	circular_RNA	+	PTBP2
circ_3516	chr1	97235258	97243502	circular_RNA	+	PTBP2
circ_3514	chr1	97235258	97250810	circular_RNA	+	PTBP2
circ_3546	chr1	97839116	97848017	circular_RNA	-	DPYD
circ_3557	chr1	97915614	97981497	circular_RNA	-	DPYD
circ_3566	chr1	97981281	98015300	circular_RNA	-	DPYD
circ_3569	chr1	97981281	98039526	circular_RNA	-	DPYD
circ_3562	chr1	97981281	98060722	circular_RNA	-	DPYD
circ_3578	chr1	98015115	98039526	circular_RNA	-	DPYD
circ_3577	chr1	98015115	98060722	circular_RNA	-	DPYD
circ_3582	chr1	98039315	98060722	circular_RNA	-	DPYD
circ_3585	chr1	98058773	98165103	circular_RNA	-	DPYD
circ_3589	chr1	98144650	98165103	circular_RNA	-	DPYD
circ_3591	chr1	98144650	98187227	circular_RNA	-	DPYD
circ_3588	chr1	98144650	98206035	circular_RNA	-	DPYD
circ_3590	chr1	98144650	98293752	circular_RNA	-	DPYD
circ_3605	chr1	100335955	100343384	circular_RNA	+	AGL
circ_3618	chr1	100459092	100464971	circular_RNA	+	SLC35A3
circ_3620	chr1	100459092	100480976	circular_RNA	+	SLC35A3
circ_3619	chr1	100459092	100483371	circular_RNA	+	SLC35A3
circ_3625	chr1	100472589	100483371	circular_RNA	+	SLC35A3
circ_3627	chr1	100476920	100483371	circular_RNA	+	SLC35A3
circ_3631	chr1	100515464	100527505	circular_RNA	+	MFSD14A
circ_3630	chr1	100515464	100535241	circular_RNA	+	MFSD14A
circ_3644	chr1	100568510	100576039	circular_RNA	-	SASS6
circ_3661	chr1	100680372	100681755	circular_RNA	-	DBT
circ_3674	chr1	100843101	100856380	circular_RNA	+	CDC14A
circ_3680	chr1	100889777	100908552	circular_RNA	+	CDC14A
circ_3681	chr1	100889777	100921048	circular_RNA	+	CDC14A
circ_3684	chr1	100889777	100933650	circular_RNA	+	CDC14A
circ_3689	chr1	100905487	100928437	circular_RNA	+	CDC14A
circ_3697	chr1	100949847	100963763	circular_RNA	+	CDC14A
circ_3696	chr1	100949847	100964818	circular_RNA	+	CDC14A
circ_3698	chr1	100960373	100964818	circular_RNA	+	CDC14A
circ_3706	chr1	101372407	101387397	circular_RNA	+	SLC30A7
circ_3716	chr1	101379218	101387397	circular_RNA	+	SLC30A7
circ_3718	chr1	101379218	101440458	circular_RNA	+	SLC30A7
circ_3719	chr1	101427383	101440458	circular_RNA	+	SLC30A7
circ_3726	chr1	104070316	104093695	circular_RNA	+	RNPC3
circ_3737	chr1	104108056	104118162	circular_RNA	+	AMY2B
circ_3742	chr1	108138833	108160254	circular_RNA	-	VAV3
circ_3744	chr1	108138833	108185377	circular_RNA	-	VAV3
circ_3747	chr1	108185240	108247683	circular_RNA	-	VAV3
circ_3748	chr1	108226109	108247683	circular_RNA	-	VAV3
circ_3759	chr1	108291589	108315465	circular_RNA	-	VAV3
circ_3770	chr1	108303405	108313350	circular_RNA	-	VAV3
circ_3777	chr1	108690900	108703915	circular_RNA	-	SLC25A24
circ_3779	chr1	108697604	108703915	circular_RNA	-	SLC25A24
circ_3780	chr1	108697604	108728576	circular_RNA	-	SLC25A24
circ_3781	chr1	108724562	108728576	circular_RNA	-	SLC25A24
circ_3783	chr1	109167266	109172279	circular_RNA	+	FAM102B
circ_3784	chr1	109170788	109172279	circular_RNA	+	FAM102B
circ_3787	chr1	109192832	109200201	circular_RNA	-	HENMT1
circ_3792	chr1	109200072	109202584	circular_RNA	-	HENMT1
circ_3794	chr1	109294878	109302707	circular_RNA	+	STXBP3
circ_3801	chr1	109325043	109337529	circular_RNA	+	STXBP3
circ_3805	chr1	109325043	109339348	circular_RNA	+	STXBP3
circ_3809	chr1	109336203	109339348	circular_RNA	+	STXBP3
circ_3808	chr1	109336203	109342927	circular_RNA	+	STXBP3
circ_3812	chr1	109338855	109340859	circular_RNA	+	STXBP3
circ_3818	chr1	109427896	109428200	circular_RNA	+	GPSM2
circ_3848	chr1	109525230	109529302	circular_RNA	-	WDR47
circ_3857	chr1	109533875	109547337	circular_RNA	-	WDR47
circ_3865	chr1	109544845	109547337	circular_RNA	-	WDR47
circ_3869	chr1	109553537	109554340	circular_RNA	-	WDR47
circ_3878	chr1	109766599	109772194	circular_RNA	+	SARS
circ_3882	chr1	109773499	109774408	circular_RNA	+	SARS
circ_3896	chr1	109878861	109888500	circular_RNA	-	SORT1
circ_3895	chr1	109878861	109888503	circular_RNA	-	SORT1
circ_3900	chr1	109883345	109888500	circular_RNA	-	SORT1
circ_3898	chr1	109883345	109888503	circular_RNA	-	SORT1
circ_3902	chr1	109884635	109888500	circular_RNA	-	SORT1
circ_3903	chr1	109884635	109888503	circular_RNA	-	SORT1
circ_3905	chr1	109888372	109898091	circular_RNA	-	SORT1
circ_3909	chr1	109893550	109898091	circular_RNA	-	SORT1
circ_3913	chr1	109952549	109957985	circular_RNA	-	PSMA5
circ_3916	chr1	109954498	109957985	circular_RNA	-	PSMA5
circ_3919	chr1	110116358	110121983	circular_RNA	+	GNAI3
circ_3924	chr1	110121825	110125187	circular_RNA	+	GNAI3
circ_3925	chr1	110121825	110129504	circular_RNA	+	GNAI3
circ_3926	chr1	110125058	110129504	circular_RNA	+	GNAI3
circ_3938	chr1	111434013	111435155	circular_RNA	+	CD53
circ_3948	chr1	111690263	111690675	circular_RNA	+	CEPT1
circ_3949	chr1	111690263	111703918	circular_RNA	+	CEPT1
circ_3954	chr1	111690263	111717585	circular_RNA	+	CEPT1
circ_3966	chr1	111998707	112002258	circular_RNA	+	ATP5F1
circ_3971	chr1	112233955	112247108	circular_RNA	+	RAP1A
circ_3970	chr1	112233955	112251886	circular_RNA	+	RAP1A
circ_3974	chr1	112237962	112246098	circular_RNA	+	RAP1A
circ_3995	chr1	113098489	113159517	circular_RNA	-	ST7L
circ_3998	chr1	113119607	113159517	circular_RNA	-	ST7L
circ_4009	chr1	113124613	113126748	circular_RNA	-	ST7L
circ_4011	chr1	113124613	113140708	circular_RNA	-	ST7L
circ_4013	chr1	113124613	113159517	circular_RNA	-	ST7L
circ_4019	chr1	113134146	113140708	circular_RNA	-	ST7L
circ_4017	chr1	113134146	113159517	circular_RNA	-	ST7L
circ_4022	chr1	113140592	113143470	circular_RNA	-	ST7L
circ_4021	chr1	113140592	113153625	circular_RNA	-	ST7L
circ_4023	chr1	113140592	113159517	circular_RNA	-	ST7L
circ_4025	chr1	113143415	113153625	circular_RNA	-	ST7L
circ_4027	chr1	113153462	113159517	circular_RNA	-	ST7L
circ_4033	chr1	113196219	113197293	circular_RNA	+	CAPZA1
circ_4031	chr1	113196219	113202401	circular_RNA	+	CAPZA1
circ_4032	chr1	113196219	113209767	circular_RNA	+	CAPZA1
circ_4052	chr1	113635827	113637377	circular_RNA	+	LRIG2
circ_4057	chr1	113655100	113662145	circular_RNA	+	LRIG2
circ_4071	chr1	114214355	114216087	circular_RNA	+	MAGI3
circ_4074	chr1	114246702	114249344	circular_RNA	-	PHTF1
circ_4085	chr1	114267380	114269196	circular_RNA	-	PHTF1
circ_4087	chr1	114267380	114281421	circular_RNA	-	PHTF1
circ_4088	chr1	114269039	114281421	circular_RNA	-	PHTF1
circ_4090	chr1	114280731	114281421	circular_RNA	-	PHTF1
circ_4093	chr1	114319831	114320430	circular_RNA	-	RSBN1
circ_4095	chr1	114339984	114340658	circular_RNA	-	RSBN1
circ_4097	chr1	114362198	114377061	circular_RNA	-	PTPN22
circ_4099	chr1	114362198	114397671	circular_RNA	-	PTPN22
circ_4103	chr1	114367763	114377061	circular_RNA	-	PTPN22
circ_4107	chr1	114372213	114372651	circular_RNA	-	PTPN22
circ_4110	chr1	114372213	114377061	circular_RNA	-	PTPN22
circ_4105	chr1	114372213	114394726	circular_RNA	-	PTPN22
circ_4109	chr1	114372213	114397671	circular_RNA	-	PTPN22
circ_4112	chr1	114375732	114397671	circular_RNA	-	PTPN22
circ_4114	chr1	114376930	114381242	circular_RNA	-	PTPN22
circ_4118	chr1	114377531	114381242	circular_RNA	-	PTPN22
circ_4117	chr1	114377531	114397671	circular_RNA	-	PTPN22
circ_4121	chr1	114380211	114381242	circular_RNA	-	PTPN22
circ_4124	chr1	114380211	114394726	circular_RNA	-	PTPN22
circ_4122	chr1	114380211	114397671	circular_RNA	-	PTPN22
circ_4127	chr1	114391161	114397671	circular_RNA	-	PTPN22
circ_4131	chr1	114394648	114397671	circular_RNA	-	PTPN22
circ_4132	chr1	114397092	114397671	circular_RNA	-	PTPN22
circ_4134	chr1	114399003	114401195	circular_RNA	-	PTPN22
circ_4140	chr1	114443857	114444507	circular_RNA	-	AP4B1
circ_4141	chr1	114449617	114450813	circular_RNA	+	DCLRE1B
circ_4142	chr1	114450630	114450813	circular_RNA	+	DCLRE1B
circ_4143	chr1	114483003	114484081	circular_RNA	+	HIPK1
circ_4147	chr1	114495387	114511270	circular_RNA	+	HIPK1
circ_4173	chr1	114964057	114976355	circular_RNA	-	TRIM33
circ_4179	chr1	115005725	115006178	circular_RNA	-	TRIM33
circ_4180	chr1	115005725	115007010	circular_RNA	-	TRIM33
circ_4183	chr1	115130007	115130573	circular_RNA	-	DENND2C
circ_4184	chr1	115130007	115138494	circular_RNA	-	DENND2C
circ_4195	chr1	115151306	115164686	circular_RNA	-	DENND2C
circ_4197	chr1	115153693	115164686	circular_RNA	-	DENND2C
circ_4200	chr1	115161006	115164686	circular_RNA	-	DENND2C
circ_4203	chr1	115164515	115166264	circular_RNA	-	DENND2C
circ_4211	chr1	115262199	115263338	circular_RNA	-	CSDE1
circ_4212	chr1	115262199	115267954	circular_RNA	-	CSDE1
circ_4208	chr1	115262199	115280693	circular_RNA	-	CSDE1
circ_4217	chr1	115267841	115280693	circular_RNA	-	CSDE1
circ_4227	chr1	115276352	115280693	circular_RNA	-	CSDE1
circ_4238	chr1	116202261	116206889	circular_RNA	+	VANGL1
circ_4242	chr1	116562202	116563506	circular_RNA	+	SLC22A15
circ_4254	chr1	117078586	117087226	circular_RNA	-	CD58
circ_4255	chr1	117086932	117087226	circular_RNA	-	CD58
circ_4256	chr1	117303023	117307228	circular_RNA	+	CD2
circ_4261	chr1	117944807	117948267	circular_RNA	+	MAN1A2
circ_4260	chr1	117944807	117957453	circular_RNA	+	MAN1A2
circ_4264	chr1	117944807	117963271	circular_RNA	+	MAN1A2
circ_4262	chr1	117944807	117984947	circular_RNA	+	MAN1A2
circ_4265	chr1	117944807	118009049	circular_RNA	+	MAN1A2
circ_4272	chr1	117984852	118009049	circular_RNA	+	MAN1A2
circ_4273	chr1	118003110	118045592	circular_RNA	+	MAN1A2
circ_4276	chr1	118035768	118045592	circular_RNA	+	MAN1A2
circ_4285	chr1	118449127	118461358	circular_RNA	-	GDAP2
circ_4287	chr1	118454615	118461358	circular_RNA	-	GDAP2
circ_4289	chr1	118461218	118463047	circular_RNA	-	GDAP2
circ_4312	chr1	121115831	121116815	circular_RNA	+	SRGAP2B
circ_4314	chr1	121298307	121307595	circular_RNA	+	EMBP1
circ_4326	chr1	144921834	144922638	circular_RNA	-	PDE4DIP
circ_4328	chr1	145109523	145112519	circular_RNA	+	SEC22B
circ_4351	chr1	145459651	145460263	circular_RNA	-	POLR3GL
circ_4352	chr1	145487303	145492375	circular_RNA	+	LIX1L
circ_4357	chr1	145594038	145595220	circular_RNA	-	POLR3C
circ_4358	chr1	145594038	145597054	circular_RNA	-	POLR3C
circ_4366	chr1	145608107	145609356	circular_RNA	-	POLR3C
circ_4371	chr1	145646114	145663367	circular_RNA	+	RNF115
circ_4385	chr1	145769407	145771730	circular_RNA	-	GPR89A
circ_4387	chr1	145787771	145791170	circular_RNA	-	GPR89A
circ_4404	chr1	146724277	146731572	circular_RNA	+	CHD1L
circ_4417	chr1	146747016	146757164	circular_RNA	+	CHD1L
circ_4420	chr1	146757974	146759412	circular_RNA	+	CHD1L
circ_4422	chr1	147120047	147131890	circular_RNA	-	ACP6
circ_4428	chr1	147438785	147442191	circular_RNA	+	GPR89B
circ_4435	chr1	149931602	149936274	circular_RNA	-	OTUD7B
circ_4437	chr1	149936146	149937803	circular_RNA	-	OTUD7B
circ_4448	chr1	150064030	150082742	circular_RNA	+	VPS45
circ_4452	chr1	150198939	150201570	circular_RNA	-	ANP32E
circ_4455	chr1	150201404	150204264	circular_RNA	-	ANP32E
circ_4457	chr1	150202905	150204264	circular_RNA	-	ANP32E
circ_4468	chr1	150307405	150307712	circular_RNA	+	PRPF3
circ_4470	chr1	150307405	150310802	circular_RNA	+	PRPF3
circ_4481	chr1	150390071	150418877	circular_RNA	+	RPRD2
circ_4484	chr1	150413398	150416853	circular_RNA	+	RPRD2
circ_4482	chr1	150413398	150418877	circular_RNA	+	RPRD2
circ_4491	chr1	150416726	150418877	circular_RNA	+	RPRD2
circ_4493	chr1	150418701	150418877	circular_RNA	+	RPRD2
circ_4498	chr1	150432535	150432793	circular_RNA	+	RPRD2
circ_4502	chr1	150464886	150469384	circular_RNA	+	TARS2
circ_4504	chr1	150464886	150470223	circular_RNA	+	TARS2
circ_4512	chr1	150634289	150636239	circular_RNA	-	GOLPH3L
circ_4526	chr1	150720252	150730456	circular_RNA	-	CTSS
circ_4536	chr1	150790395	150795821	circular_RNA	-	ARNT
circ_4537	chr1	150790395	150799093	circular_RNA	-	ARNT
circ_4539	chr1	150795669	150799093	circular_RNA	-	ARNT
circ_4551	chr1	150900179	150913904	circular_RNA	+	SETDB1
circ_4555	chr1	150902442	150913904	circular_RNA	+	SETDB1
circ_4565	chr1	150921597	150922001	circular_RNA	+	SETDB1
circ_4566	chr1	150923840	150935195	circular_RNA	+	SETDB1
circ_4568	chr1	150933038	150934634	circular_RNA	+	SETDB1
circ_4577	chr1	150990287	150991145	circular_RNA	+	PRUNE1
circ_4578	chr1	150990287	150998149	circular_RNA	+	PRUNE1
circ_4579	chr1	150990287	151001420	circular_RNA	+	PRUNE1
circ_4583	chr1	150997086	150998149	circular_RNA	+	PRUNE1
circ_4581	chr1	150997086	150999803	circular_RNA	+	PRUNE1
circ_4582	chr1	150997086	151001420	circular_RNA	+	PRUNE1
circ_4584	chr1	150997990	150999803	circular_RNA	+	PRUNE1
circ_4585	chr1	150997990	151001420	circular_RNA	+	PRUNE1
circ_4586	chr1	150999708	151001420	circular_RNA	+	PRUNE1
circ_4592	chr1	151060665	151079698	circular_RNA	+	GABPB2
circ_4596	chr1	151060665	151090615	circular_RNA	+	GABPB2
circ_4616	chr1	151089867	151090615	circular_RNA	+	GABPB2
circ_4618	chr1	151139409	151139890	circular_RNA	+	TNFAIP8L2-SCNM1
circ_4621	chr1	151144743	151146091	circular_RNA	-	TMOD4
circ_4622	chr1	151150476	151156969	circular_RNA	-	VPS72
circ_4624	chr1	151157981	151158426	circular_RNA	-	VPS72
circ_4628	chr1	151196720	151205179	circular_RNA	+	PIP5K1A
circ_4635	chr1	151204146	151205179	circular_RNA	+	PIP5K1A
circ_4640	chr1	151212430	151215043	circular_RNA	+	PIP5K1A
circ_4642	chr1	151214598	151215043	circular_RNA	+	PIP5K1A
circ_4643	chr1	151234636	151236504	circular_RNA	+	PSMD4
circ_4653	chr1	151276016	151278839	circular_RNA	-	PI4KB
circ_4656	chr1	151288048	151288985	circular_RNA	-	PI4KB
circ_4659	chr1	151380575	151381304	circular_RNA	-	POGZ
circ_4661	chr1	151395872	151403317	circular_RNA	-	POGZ
circ_4663	chr1	151395872	151414681	circular_RNA	-	POGZ
circ_4668	chr1	151400298	151403317	circular_RNA	-	POGZ
circ_4667	chr1	151400298	151414681	circular_RNA	-	POGZ
circ_4670	chr1	151413403	151414681	circular_RNA	-	POGZ
circ_4675	chr1	151611363	151611595	circular_RNA	+	SNX27
circ_4672	chr1	151611363	151634746	circular_RNA	+	SNX27
circ_4673	chr1	151611363	151641111	circular_RNA	+	SNX27
circ_4676	chr1	151611363	151655921	circular_RNA	+	SNX27
circ_4683	chr1	151630710	151630903	circular_RNA	+	SNX27
circ_4687	chr1	151630710	151634746	circular_RNA	+	SNX27
circ_4685	chr1	151630710	151641111	circular_RNA	+	SNX27
circ_4682	chr1	151630710	151655921	circular_RNA	+	SNX27
circ_4692	chr1	151860748	151861849	circular_RNA	-	THEM4
circ_4702	chr1	153637695	153641033	circular_RNA	-	ILF2
circ_4703	chr1	153640030	153641033	circular_RNA	-	ILF2
circ_4712	chr1	153734045	153737539	circular_RNA	+	INTS3
circ_4713	chr1	153735203	153737539	circular_RNA	+	INTS3
circ_4715	chr1	153784206	153785928	circular_RNA	-	GATAD2B
circ_4721	chr1	153789847	153790647	circular_RNA	-	GATAD2B
circ_4722	chr1	153791266	153792211	circular_RNA	-	GATAD2B
circ_4726	chr1	153905336	153905795	circular_RNA	-	DENND4B
circ_4727	chr1	153909963	153910339	circular_RNA	-	DENND4B
circ_4740	chr1	154061896	154091284	circular_RNA	-	NUP210L
circ_4746	chr1	154142875	154145677	circular_RNA	-	TPM3
circ_4745	chr1	154142875	154148724	circular_RNA	-	TPM3
circ_4747	chr1	154145383	154145677	circular_RNA	-	TPM3
circ_4748	chr1	154145383	154148724	circular_RNA	-	TPM3
circ_4757	chr1	154197559	154201201	circular_RNA	+	UBAP2L
circ_4763	chr1	154207066	154207767	circular_RNA	+	UBAP2L
circ_4769	chr1	154221714	154224129	circular_RNA	+	UBAP2L
circ_4771	chr1	154223516	154224129	circular_RNA	+	UBAP2L
circ_4778	chr1	154233367	154239044	circular_RNA	+	UBAP2L
circ_4794	chr1	154406994	154407632	circular_RNA	+	IL6R
circ_4793	chr1	154406994	154408586	circular_RNA	+	IL6R
circ_4801	chr1	154420600	154427057	circular_RNA	+	IL6R
circ_4808	chr1	154561026	154569743	circular_RNA	-	ADAR
circ_4811	chr1	154569280	154571061	circular_RNA	-	ADAR
circ_4821	chr1	155207131	155209868	circular_RNA	-	GBA
circ_4825	chr1	155209406	155209868	circular_RNA	-	GBA
circ_4826	chr1	155235650	155236686	circular_RNA	-	CLK2
circ_4839	chr1	155313104	155316260	circular_RNA	-	ASH1L
circ_4843	chr1	155316173	155317695	circular_RNA	-	ASH1L
circ_4846	chr1	155317446	155319387	circular_RNA	-	ASH1L
circ_4853	chr1	155322496	155324421	circular_RNA	-	ASH1L
circ_4852	chr1	155322496	155327540	circular_RNA	-	ASH1L
circ_4854	chr1	155322496	155330200	circular_RNA	-	ASH1L
circ_4856	chr1	155324263	155327540	circular_RNA	-	ASH1L
circ_4861	chr1	155327106	155327540	circular_RNA	-	ASH1L
circ_4859	chr1	155327106	155330200	circular_RNA	-	ASH1L
circ_4865	chr1	155340294	155340774	circular_RNA	-	ASH1L
circ_4863	chr1	155340294	155365344	circular_RNA	-	ASH1L
circ_4869	chr1	155348071	155349907	circular_RNA	-	ASH1L
circ_4868	chr1	155348071	155365344	circular_RNA	-	ASH1L
circ_4870	chr1	155348071	155385714	circular_RNA	-	ASH1L
circ_4874	chr1	155365249	155385714	circular_RNA	-	ASH1L
circ_4872	chr1	155365249	155408859	circular_RNA	-	ASH1L
circ_4873	chr1	155365249	155429689	circular_RNA	-	ASH1L
circ_4877	chr1	155385534	155385714	circular_RNA	-	ASH1L
circ_4878	chr1	155385534	155408859	circular_RNA	-	ASH1L
circ_4875	chr1	155385534	155429689	circular_RNA	-	ASH1L
circ_4883	chr1	155408117	155408859	circular_RNA	-	ASH1L
circ_4880	chr1	155408117	155429689	circular_RNA	-	ASH1L
circ_4886	chr1	155447676	155452240	circular_RNA	-	ASH1L
circ_4887	chr1	155447676	155491409	circular_RNA	-	ASH1L
circ_4888	chr1	155490890	155491409	circular_RNA	-	ASH1L
circ_4889	chr1	155638417	155640255	circular_RNA	-	YY1AP1
circ_4892	chr1	155638417	155644887	circular_RNA	-	YY1AP1
circ_4894	chr1	155640110	155644887	circular_RNA	-	YY1AP1
circ_4895	chr1	155640110	155649303	circular_RNA	-	YY1AP1
circ_4898	chr1	155642350	155649303	circular_RNA	-	YY1AP1
circ_4899	chr1	155644800	155649303	circular_RNA	-	YY1AP1
circ_4901	chr1	155644800	155650247	circular_RNA	-	YY1AP1
circ_4903	chr1	155646338	155649303	circular_RNA	-	YY1AP1
circ_4904	chr1	155646338	155650247	circular_RNA	-	YY1AP1
circ_4910	chr1	155686796	155695810	circular_RNA	+	DAP3
circ_4912	chr1	155691307	155695810	circular_RNA	+	DAP3
circ_4916	chr1	155695172	155695810	circular_RNA	+	DAP3
circ_4914	chr1	155695172	155697529	circular_RNA	+	DAP3
circ_4917	chr1	155695172	155699157	circular_RNA	+	DAP3
circ_4925	chr1	155724165	155730432	circular_RNA	-	GON4L
circ_4928	chr1	155726748	155730432	circular_RNA	-	GON4L
circ_4933	chr1	155734790	155736500	circular_RNA	-	GON4L
circ_4937	chr1	155737215	155741008	circular_RNA	-	GON4L
circ_4938	chr1	155737215	155743001	circular_RNA	-	GON4L
circ_4936	chr1	155737215	155747611	circular_RNA	-	GON4L
circ_4939	chr1	155740857	155743001	circular_RNA	-	GON4L
circ_4942	chr1	155740857	155747611	circular_RNA	-	GON4L
circ_4945	chr1	155742856	155747611	circular_RNA	-	GON4L
circ_4952	chr1	155747412	155753880	circular_RNA	-	GON4L
circ_4957	chr1	155764840	155784240	circular_RNA	-	GON4L
circ_4964	chr1	155783424	155784240	circular_RNA	-	GON4L
circ_4968	chr1	155790396	155796819	circular_RNA	-	GON4L
circ_4972	chr1	155823066	155823597	circular_RNA	-	GON4L
circ_4973	chr1	155837755	155838582	circular_RNA	+	SYT11
circ_4976	chr1	155874101	155874595	circular_RNA	-	RIT1
circ_4979	chr1	155891165	155891709	circular_RNA	-	KIAA0907
circ_4977	chr1	155891165	155893478	circular_RNA	-	KIAA0907
circ_4980	chr1	155891165	155895634	circular_RNA	-	KIAA0907
circ_4984	chr1	155896466	155896947	circular_RNA	-	KIAA0907
circ_4985	chr1	155899086	155899631	circular_RNA	-	KIAA0907
circ_4995	chr1	155984751	155988159	circular_RNA	-	SSR2
circ_4999	chr1	156127860	156128615	circular_RNA	+	SEMA4A
circ_5001	chr1	156169625	156170263	circular_RNA	+	SLC25A44
circ_5005	chr1	156202110	156203519	circular_RNA	+	PMF1
circ_5018	chr1	156286956	156287338	circular_RNA	-	CCT3
circ_5023	chr1	156290629	156304709	circular_RNA	-	CCT3
circ_5024	chr1	156294762	156304709	circular_RNA	-	CCT3
circ_5026	chr1	156303337	156304709	circular_RNA	-	CCT3
circ_5029	chr1	156444899	156446994	circular_RNA	-	MEF2D
circ_5054	chr1	157650491	157666117	circular_RNA	-	FCRL3
circ_5074	chr1	158811923	158813912	circular_RNA	+	MNDA
circ_5082	chr1	158815376	158815793	circular_RNA	+	MNDA
circ_5085	chr1	158911766	158914832	circular_RNA	+	PYHIN1
circ_5102	chr1	159846345	159847252	circular_RNA	-	CFAP45
circ_5126	chr1	160281657	160282957	circular_RNA	-	COPA
circ_5130	chr1	160293220	160302347	circular_RNA	-	COPA
circ_5132	chr1	160305031	160310084	circular_RNA	-	COPA
circ_5138	chr1	160535193	160535535	circular_RNA	-	CD84
circ_5141	chr1	160589565	160593975	circular_RNA	-	SLAMF1
circ_5143	chr1	160593885	160604687	circular_RNA	-	SLAMF1
circ_5145	chr1	160650991	160654979	circular_RNA	-	CD48
circ_5150	chr1	160783425	160784551	circular_RNA	+	LY9
circ_5152	chr1	160805984	160808839	circular_RNA	-	CD244
circ_5162	chr1	161071837	161072165	circular_RNA	-	PFDN2
circ_5165	chr1	161138782	161139814	circular_RNA	+	PPOX
circ_5179	chr1	161748033	161753886	circular_RNA	+	ATF6
circ_5182	chr1	161748033	161762117	circular_RNA	+	ATF6
circ_5181	chr1	161748033	161772062	circular_RNA	+	ATF6
circ_5188	chr1	161761197	161762117	circular_RNA	+	ATF6
circ_5191	chr1	161761197	161772062	circular_RNA	+	ATF6
circ_5201	chr1	161816238	161823113	circular_RNA	+	ATF6
circ_5203	chr1	161816238	161833102	circular_RNA	+	ATF6
circ_5200	chr1	161816238	161882170	circular_RNA	+	ATF6
circ_5205	chr1	161821511	161833102	circular_RNA	+	ATF6
circ_5206	chr1	161821511	161882170	circular_RNA	+	ATF6
circ_5220	chr1	162473543	162482613	circular_RNA	+	UHMK1
circ_5219	chr1	162473543	162487980	circular_RNA	+	UHMK1
circ_5222	chr1	162535801	162536138	circular_RNA	+	UAP1
circ_5236	chr1	164776778	164790863	circular_RNA	+	PBX1
circ_5243	chr1	165648678	165652347	circular_RNA	-	ALDH9A1
circ_5248	chr1	165712403	165723511	circular_RNA	-	TMCO1
circ_5252	chr1	165859440	165860559	circular_RNA	+	UCK2
circ_5254	chr1	166831439	166833158	circular_RNA	-	TADA1
circ_5272	chr1	167515337	167517358	circular_RNA	-	CREG1
circ_5278	chr1	167659285	167663539	circular_RNA	+	RCSD1
circ_5280	chr1	167663335	167667079	circular_RNA	+	RCSD1
circ_5282	chr1	167734819	167742605	circular_RNA	+	MPZL1
circ_5284	chr1	167741511	167742605	circular_RNA	+	MPZL1
circ_5288	chr1	167921037	167944253	circular_RNA	+	DCAF6
circ_5291	chr1	167935866	167944253	circular_RNA	+	DCAF6
circ_5300	chr1	167971719	167974031	circular_RNA	+	DCAF6
circ_5302	chr1	167992225	168014465	circular_RNA	+	DCAF6
circ_5308	chr1	168007608	168014465	circular_RNA	+	DCAF6
circ_5304	chr1	168007608	168037701	circular_RNA	+	DCAF6
circ_5310	chr1	168012262	168014465	circular_RNA	+	DCAF6
circ_5309	chr1	168012262	168037701	circular_RNA	+	DCAF6
circ_5311	chr1	168032858	168037701	circular_RNA	+	DCAF6
circ_5312	chr1	168034827	168037701	circular_RNA	+	DCAF6
circ_5315	chr1	168153139	168160738	circular_RNA	+	TIPRL
circ_5335	chr1	169199955	169256646	circular_RNA	-	NME7
circ_5342	chr1	169267793	169293738	circular_RNA	-	NME7
circ_5343	chr1	169279207	169293738	circular_RNA	-	NME7
circ_5344	chr1	169292354	169293738	circular_RNA	-	NME7
circ_5349	chr1	169446392	169446995	circular_RNA	-	SLC19A2
circ_5360	chr1	169572263	169578927	circular_RNA	-	SELP
circ_5378	chr1	169771761	169777070	circular_RNA	+	C1orf112
circ_5390	chr1	169845118	169847960	circular_RNA	-	SCYL3
circ_5405	chr1	169985602	169993737	circular_RNA	-	KIFAP3
circ_5417	chr1	170508350	170513986	circular_RNA	+	GORAB
circ_5433	chr1	171491315	171492661	circular_RNA	+	PRRC2C
circ_5443	chr1	171492359	171494104	circular_RNA	+	PRRC2C
circ_5439	chr1	171492359	171496983	circular_RNA	+	PRRC2C
circ_5436	chr1	171492359	171502100	circular_RNA	+	PRRC2C
circ_5440	chr1	171492359	171506612	circular_RNA	+	PRRC2C
circ_5445	chr1	171493959	171496983	circular_RNA	+	PRRC2C
circ_5444	chr1	171493959	171502100	circular_RNA	+	PRRC2C
circ_5455	chr1	171504566	171506612	circular_RNA	+	PRRC2C
circ_5463	chr1	171519224	171530242	circular_RNA	+	PRRC2C
circ_5476	chr1	171537385	171540560	circular_RNA	+	PRRC2C
circ_5475	chr1	171537385	171544267	circular_RNA	+	PRRC2C
circ_5479	chr1	171544065	171546776	circular_RNA	+	PRRC2C
circ_5485	chr1	171548492	171553665	circular_RNA	+	PRRC2C
circ_5486	chr1	171548492	171556890	circular_RNA	+	PRRC2C
circ_5502	chr1	171956795	171958288	circular_RNA	+	DNM3
circ_5503	chr1	172001541	172002405	circular_RNA	+	DNM3
circ_5515	chr1	172007458	172017890	circular_RNA	+	DNM3
circ_5516	chr1	172007458	172038045	circular_RNA	+	DNM3
circ_5525	chr1	172011148	172017890	circular_RNA	+	DNM3
circ_5524	chr1	172011148	172038045	circular_RNA	+	DNM3
circ_5519	chr1	172011148	172100428	circular_RNA	+	DNM3
circ_5521	chr1	172011148	172222822	circular_RNA	+	DNM3
circ_5527	chr1	172013524	172038045	circular_RNA	+	DNM3
circ_5534	chr1	172037958	172100428	circular_RNA	+	DNM3
circ_5532	chr1	172037958	172277979	circular_RNA	+	DNM3
circ_5538	chr1	172061963	172100428	circular_RNA	+	DNM3
circ_5537	chr1	172061963	172222822	circular_RNA	+	DNM3
circ_5539	chr1	172100314	172222822	circular_RNA	+	DNM3
circ_5540	chr1	172100314	172277979	circular_RNA	+	DNM3
circ_5542	chr1	172100314	172348322	circular_RNA	+	DNM3
circ_5543	chr1	172100314	172357949	circular_RNA	+	DNM3
circ_5546	chr1	172222712	172277979	circular_RNA	+	DNM3
circ_5547	chr1	172277867	172357949	circular_RNA	+	DNM3
circ_5550	chr1	172356272	172357949	circular_RNA	+	DNM3
circ_5551	chr1	172357712	172357949	circular_RNA	+	DNM3
circ_5555	chr1	172520651	172526934	circular_RNA	+	SUCO
circ_5559	chr1	172520651	172539870	circular_RNA	+	SUCO
circ_5552	chr1	172520651	172548407	circular_RNA	+	SUCO
circ_5553	chr1	172520651	172560211	circular_RNA	+	SUCO
circ_5565	chr1	172525008	172526934	circular_RNA	+	SUCO
circ_5573	chr1	172525008	172539870	circular_RNA	+	SUCO
circ_5568	chr1	172525008	172548407	circular_RNA	+	SUCO
circ_5572	chr1	172525008	172560211	circular_RNA	+	SUCO
circ_5586	chr1	172569203	172571927	circular_RNA	+	SUCO
circ_5589	chr1	173702851	173703425	circular_RNA	+	KLHL20
circ_5595	chr1	173725061	173726298	circular_RNA	+	KLHL20
circ_5600	chr1	173743443	173744981	circular_RNA	+	KLHL20
circ_5601	chr1	173744772	173751368	circular_RNA	+	KLHL20
circ_5608	chr1	173799797	173802637	circular_RNA	+	DARS2
circ_5620	chr1	173835665	173835934	circular_RNA	-	GAS5
circ_5621	chr1	173910402	173912726	circular_RNA	-	RC3H1
circ_5628	chr1	173915613	173916720	circular_RNA	-	RC3H1
circ_5630	chr1	173915613	173921276	circular_RNA	-	RC3H1
circ_5633	chr1	173933976	173934258	circular_RNA	-	RC3H1
circ_5637	chr1	173939642	173950147	circular_RNA	-	RC3H1
circ_5647	chr1	174188262	174190302	circular_RNA	+	RABGAP1L
circ_5641	chr1	174188262	174200493	circular_RNA	+	RABGAP1L
circ_5665	chr1	174219612	174247917	circular_RNA	+	RABGAP1L
circ_5669	chr1	174219612	174274265	circular_RNA	+	RABGAP1L
circ_5672	chr1	174241551	174247917	circular_RNA	+	RABGAP1L
circ_5674	chr1	174241551	174274265	circular_RNA	+	RABGAP1L
circ_5675	chr1	174241551	174340210	circular_RNA	+	RABGAP1L
circ_5676	chr1	174241551	174363283	circular_RNA	+	RABGAP1L
circ_5680	chr1	174244970	174274265	circular_RNA	+	RABGAP1L
circ_5677	chr1	174244970	174340210	circular_RNA	+	RABGAP1L
circ_5678	chr1	174244970	174363283	circular_RNA	+	RABGAP1L
circ_5683	chr1	174274123	174340210	circular_RNA	+	RABGAP1L
circ_5682	chr1	174274123	174363283	circular_RNA	+	RABGAP1L
circ_5687	chr1	174340116	174363283	circular_RNA	+	RABGAP1L
circ_5692	chr1	174606512	174671394	circular_RNA	+	RABGAP1L
circ_5696	chr1	174668662	174671394	circular_RNA	+	RABGAP1L
circ_5700	chr1	174938413	174948027	circular_RNA	+	RABGAP1L
circ_5699	chr1	174938413	174952042	circular_RNA	+	RABGAP1L
circ_5702	chr1	174945214	174952042	circular_RNA	+	RABGAP1L
circ_5705	chr1	174973749	174977842	circular_RNA	+	CACYBP
circ_5717	chr1	175956078	175958615	circular_RNA	-	RFWD2
circ_5707	chr1	175956078	175996824	circular_RNA	-	RFWD2
circ_5716	chr1	175956078	176015460	circular_RNA	-	RFWD2
circ_5719	chr1	175996707	176015460	circular_RNA	-	RFWD2
circ_5720	chr1	175996707	176055026	circular_RNA	-	RFWD2
circ_5726	chr1	175996707	176085817	circular_RNA	-	RFWD2
circ_5729	chr1	176012321	176015460	circular_RNA	-	RFWD2
circ_5735	chr1	176012321	176055026	circular_RNA	-	RFWD2
circ_5741	chr1	176050287	176055026	circular_RNA	-	RFWD2
circ_5737	chr1	176050287	176085817	circular_RNA	-	RFWD2
circ_5743	chr1	176050287	176105683	circular_RNA	-	RFWD2
circ_5738	chr1	176050287	176118210	circular_RNA	-	RFWD2
circ_5746	chr1	176085759	176105683	circular_RNA	-	RFWD2
circ_5748	chr1	176085759	176118210	circular_RNA	-	RFWD2
circ_5754	chr1	176104145	176118210	circular_RNA	-	RFWD2
circ_5753	chr1	176104145	176133027	circular_RNA	-	RFWD2
circ_5752	chr1	176104145	176145143	circular_RNA	-	RFWD2
circ_5755	chr1	176105623	176145143	circular_RNA	-	RFWD2
circ_5757	chr1	176118141	176133027	circular_RNA	-	RFWD2
circ_5756	chr1	176118141	176145143	circular_RNA	-	RFWD2
circ_5758	chr1	176118141	176153828	circular_RNA	-	RFWD2
circ_5761	chr1	176132004	176133027	circular_RNA	-	RFWD2
circ_5759	chr1	176132004	176145143	circular_RNA	-	RFWD2
circ_5760	chr1	176132004	176153828	circular_RNA	-	RFWD2
circ_5780	chr1	178846632	178863159	circular_RNA	+	RALGPS2
circ_5784	chr1	179012849	179023773	circular_RNA	+	FAM20B
circ_5790	chr1	179033061	179033631	circular_RNA	+	FAM20B
circ_5796	chr1	179086466	179087899	circular_RNA	-	ABL2
circ_5798	chr1	179087721	179091002	circular_RNA	-	ABL2
circ_5801	chr1	179089324	179091002	circular_RNA	-	ABL2
circ_5805	chr1	179100445	179102509	circular_RNA	-	ABL2
circ_5807	chr1	179271811	179307031	circular_RNA	+	SOAT1
circ_5818	chr1	179304640	179310445	circular_RNA	+	SOAT1
circ_5819	chr1	179304640	179312770	circular_RNA	+	SOAT1
circ_5824	chr1	179306971	179310445	circular_RNA	+	SOAT1
circ_5823	chr1	179306971	179312078	circular_RNA	+	SOAT1
circ_5830	chr1	179310162	179312078	circular_RNA	+	SOAT1
circ_5834	chr1	179310162	179312770	circular_RNA	+	SOAT1
circ_5832	chr1	179310162	179318077	circular_RNA	+	SOAT1
circ_5840	chr1	179316734	179318077	circular_RNA	+	SOAT1
circ_5842	chr1	179316734	179319566	circular_RNA	+	SOAT1
circ_5841	chr1	179316734	179320597	circular_RNA	+	SOAT1
circ_5849	chr1	179460672	179462086	circular_RNA	+	AXDND1
circ_5853	chr1	179834570	179834989	circular_RNA	-	TOR1AIP2
circ_5858	chr1	179869260	179877808	circular_RNA	+	TOR1AIP1
circ_5860	chr1	179870436	179877808	circular_RNA	+	TOR1AIP1
circ_5868	chr1	179955303	179961356	circular_RNA	+	CEP350
circ_5862	chr1	179955303	179966310	circular_RNA	+	CEP350
circ_5870	chr1	179955303	179972422	circular_RNA	+	CEP350
circ_5872	chr1	179955303	179975702	circular_RNA	+	CEP350
circ_5873	chr1	179959641	179961356	circular_RNA	+	CEP350
circ_5877	chr1	179959641	179966310	circular_RNA	+	CEP350
circ_5881	chr1	179961196	179966310	circular_RNA	+	CEP350
circ_5883	chr1	179965687	179966310	circular_RNA	+	CEP350
circ_5890	chr1	179972308	179975702	circular_RNA	+	CEP350
circ_5886	chr1	179972308	179993717	circular_RNA	+	CEP350
circ_5903	chr1	179989083	179991983	circular_RNA	+	CEP350
circ_5914	chr1	180010272	180017840	circular_RNA	+	CEP350
circ_5919	chr1	180022104	180034407	circular_RNA	+	CEP350
circ_5924	chr1	180031354	180034407	circular_RNA	+	CEP350
circ_5921	chr1	180031354	180044356	circular_RNA	+	CEP350
circ_5928	chr1	180044156	180053313	circular_RNA	+	CEP350
circ_5932	chr1	180047597	180049796	circular_RNA	+	CEP350
circ_5935	chr1	180053152	180056852	circular_RNA	+	CEP350
circ_5937	chr1	180056712	180059931	circular_RNA	+	CEP350
circ_5947	chr1	180366650	180382606	circular_RNA	-	ACBD6
circ_5945	chr1	180366650	180399397	circular_RNA	-	ACBD6
circ_5957	chr1	180772523	180780624	circular_RNA	+	XPR1
circ_5960	chr1	180793888	180794480	circular_RNA	+	XPR1
circ_5971	chr1	180953812	180962561	circular_RNA	-	STX6
circ_5970	chr1	180953812	180974599	circular_RNA	-	STX6
circ_5976	chr1	180971741	180974599	circular_RNA	-	STX6
circ_5982	chr1	182772832	182775666	circular_RNA	+	NPL
circ_5988	chr1	182811679	182812569	circular_RNA	+	DHX9
circ_6023	chr1	183529230	183529408	circular_RNA	-	NCF2
circ_6029	chr1	183529230	183536480	circular_RNA	-	NCF2
circ_6034	chr1	183532329	183536480	circular_RNA	-	NCF2
circ_6044	chr1	183539914	183543756	circular_RNA	-	NCF2
circ_6045	chr1	183539914	183559494	circular_RNA	-	NCF2
circ_6047	chr1	183542319	183543756	circular_RNA	-	NCF2
circ_6062	chr1	184675776	184681011	circular_RNA	-	EDEM3
circ_6066	chr1	184680856	184681732	circular_RNA	-	EDEM3
circ_6075	chr1	184701970	184706845	circular_RNA	-	EDEM3
circ_6074	chr1	184701970	184718726	circular_RNA	-	EDEM3
circ_6076	chr1	184703664	184718726	circular_RNA	-	EDEM3
circ_6087	chr1	184787771	184792876	circular_RNA	-	FAM129A
circ_6088	chr1	184792300	184792876	circular_RNA	-	FAM129A
circ_6093	chr1	184853766	184868442	circular_RNA	-	FAM129A
circ_6101	chr1	185056683	185062408	circular_RNA	+	RNF2
circ_6107	chr1	185094075	185106928	circular_RNA	-	TRMT1L
circ_6110	chr1	185106737	185121067	circular_RNA	-	TRMT1L
circ_6115	chr1	185112488	185121067	circular_RNA	-	TRMT1L
circ_6124	chr1	185129964	185144245	circular_RNA	+	SWT1
circ_6130	chr1	185143503	185144245	circular_RNA	+	SWT1
circ_6136	chr1	185149522	185154063	circular_RNA	+	SWT1
circ_6139	chr1	185151077	185159774	circular_RNA	+	SWT1
circ_6148	chr1	185171785	185191168	circular_RNA	+	SWT1
circ_6147	chr1	185171785	185200840	circular_RNA	+	SWT1
circ_6153	chr1	185183638	185200840	circular_RNA	+	SWT1
circ_6175	chr1	186287578	186287960	circular_RNA	-	TPR
circ_6192	chr1	186310159	186313222	circular_RNA	-	TPR
circ_6196	chr1	186312457	186313222	circular_RNA	-	TPR
circ_6219	chr1	186359842	186360923	circular_RNA	+	C1orf27
circ_6217	chr1	186359842	186363147	circular_RNA	+	C1orf27
circ_6226	chr1	186862142	186863343	circular_RNA	+	PLA2G4A
circ_6228	chr1	186862142	186880521	circular_RNA	+	PLA2G4A
circ_6242	chr1	187272597	187298192	circular_RNA	+	LINC01036
circ_6244	chr1	192989436	192998787	circular_RNA	-	UCHL5
circ_6245	chr1	192990226	192998787	circular_RNA	-	UCHL5
circ_6254	chr1	192997214	192998787	circular_RNA	-	UCHL5
circ_6259	chr1	193038163	193046180	circular_RNA	+	TROVE2
circ_6260	chr1	193038163	193053828	circular_RNA	+	TROVE2
circ_6263	chr1	193044949	193046180	circular_RNA	+	TROVE2
circ_6266	chr1	193094241	193181607	circular_RNA	+	CDC73
circ_6271	chr1	193104520	193107303	circular_RNA	+	CDC73
circ_6275	chr1	193107214	193111196	circular_RNA	+	CDC73
circ_6278	chr1	193110979	193121574	circular_RNA	+	CDC73
circ_6281	chr1	193172924	193181607	circular_RNA	+	CDC73
circ_6282	chr1	193172924	193205486	circular_RNA	+	CDC73
circ_6284	chr1	193202122	193205486	circular_RNA	+	CDC73
circ_6296	chr1	197086918	197094321	circular_RNA	-	ASPM
circ_6308	chr1	197141289	197161029	circular_RNA	-	ZBTB41
circ_6311	chr1	197157421	197161029	circular_RNA	-	ZBTB41
circ_6320	chr1	197509093	197522242	circular_RNA	-	DENND1B
circ_6317	chr1	197509093	197552383	circular_RNA	-	DENND1B
circ_6335	chr1	197552281	197581106	circular_RNA	-	DENND1B
circ_6338	chr1	197552281	197586889	circular_RNA	-	DENND1B
circ_6329	chr1	197552281	197614873	circular_RNA	-	DENND1B
circ_6332	chr1	197552281	197627499	circular_RNA	-	DENND1B
circ_6334	chr1	197552281	197684204	circular_RNA	-	DENND1B
circ_6348	chr1	197564337	197586889	circular_RNA	-	DENND1B
circ_6343	chr1	197564337	197627499	circular_RNA	-	DENND1B
circ_6347	chr1	197564337	197684204	circular_RNA	-	DENND1B
circ_6349	chr1	197576202	197627499	circular_RNA	-	DENND1B
circ_6357	chr1	197586788	197627499	circular_RNA	-	DENND1B
circ_6361	chr1	197611840	197627499	circular_RNA	-	DENND1B
circ_6360	chr1	197611840	197643299	circular_RNA	-	DENND1B
circ_6364	chr1	197611840	197684204	circular_RNA	-	DENND1B
circ_6371	chr1	197621364	197684204	circular_RNA	-	DENND1B
circ_6375	chr1	197641166	197643299	circular_RNA	-	DENND1B
circ_6372	chr1	197641166	197684204	circular_RNA	-	DENND1B
circ_6381	chr1	198201682	198222310	circular_RNA	+	NEK7
circ_6379	chr1	198201682	198233365	circular_RNA	+	NEK7
circ_6380	chr1	198201682	198248191	circular_RNA	+	NEK7
circ_6377	chr1	198201682	198266370	circular_RNA	+	NEK7
circ_6384	chr1	198222169	198233365	circular_RNA	+	NEK7
circ_6389	chr1	198247090	198266370	circular_RNA	+	NEK7
circ_6426	chr1	198675862	198691605	circular_RNA	+	PTPRC
circ_6434	chr1	198682081	198697577	circular_RNA	+	PTPRC
circ_6433	chr1	198682081	198704381	circular_RNA	+	PTPRC
circ_6450	chr1	198700745	198704381	circular_RNA	+	PTPRC
circ_6472	chr1	200523595	200528580	circular_RNA	-	KIF14
circ_6488	chr1	200549381	200561368	circular_RNA	-	KIF14
circ_6498	chr1	200550328	200561368	circular_RNA	-	KIF14
circ_6499	chr1	200550328	200567549	circular_RNA	-	KIF14
circ_6505	chr1	200558344	200559400	circular_RNA	-	KIF14
circ_6521	chr1	200583445	200584737	circular_RNA	-	KIF14
circ_6524	chr1	200617566	200618354	circular_RNA	-	DDX59
circ_6523	chr1	200617566	200619804	circular_RNA	-	DDX59
circ_6531	chr1	200635064	200635879	circular_RNA	-	DDX59
circ_6537	chr1	200955971	200956329	circular_RNA	-	KIF21B
circ_6565	chr1	201816406	201817722	circular_RNA	+	IPO9
circ_6571	chr1	201821231	201828122	circular_RNA	+	IPO9
circ_6572	chr1	201823722	201826322	circular_RNA	+	IPO9
circ_6573	chr1	201823722	201828122	circular_RNA	+	IPO9
circ_6577	chr1	201826223	201828122	circular_RNA	+	IPO9
circ_6587	chr1	201966446	201969143	circular_RNA	+	RNPEP
circ_6591	chr1	201970503	201970895	circular_RNA	+	RNPEP
circ_6590	chr1	201970503	201972589	circular_RNA	+	RNPEP
circ_6595	chr1	202119438	202121827	circular_RNA	-	PTPN7
circ_6598	chr1	202126866	202127376	circular_RNA	-	PTPN7
circ_6597	chr1	202126866	202127429	circular_RNA	-	PTPN7
circ_6599	chr1	202245433	202249980	circular_RNA	+	LGR6
circ_6602	chr1	202385914	202398057	circular_RNA	+	PPP1R12B
circ_6609	chr1	202394693	202400747	circular_RNA	+	PPP1R12B
circ_6618	chr1	202409833	202418299	circular_RNA	+	PPP1R12B
circ_6622	chr1	202531905	202538325	circular_RNA	+	PPP1R12B
circ_6630	chr1	202724398	202727638	circular_RNA	-	KDM5B
circ_6628	chr1	202724398	202733273	circular_RNA	-	KDM5B
circ_6639	chr1	202742245	202743863	circular_RNA	-	KDM5B
circ_6638	chr1	202742245	202746222	circular_RNA	-	KDM5B
circ_6645	chr1	202878137	202880331	circular_RNA	-	KLHL12
circ_6658	chr1	203672779	203691817	circular_RNA	+	ATP2B4
circ_6661	chr1	203676136	203677232	circular_RNA	+	ATP2B4
circ_6665	chr1	203680004	203691817	circular_RNA	+	ATP2B4
circ_6667	chr1	203689676	203690538	circular_RNA	+	ATP2B4
circ_6668	chr1	203689676	203691817	circular_RNA	+	ATP2B4
circ_6673	chr1	203693008	203696699	circular_RNA	+	ATP2B4
circ_6674	chr1	203739955	203741275	circular_RNA	+	LAX1
circ_6681	chr1	203786053	203787817	circular_RNA	+	ZC3H11A
circ_6692	chr1	203802918	203809502	circular_RNA	+	ZC3H11A
circ_6694	chr1	203807093	203809502	circular_RNA	+	ZC3H11A
circ_6699	chr1	203816311	203816815	circular_RNA	+	ZC3H11A
circ_6700	chr1	204082042	204083733	circular_RNA	+	SOX13
circ_6704	chr1	204085634	204086835	circular_RNA	+	SOX13
circ_6715	chr1	204494611	204501374	circular_RNA	+	MDM4
circ_6724	chr1	205072984	205074296	circular_RNA	-	RBBP5
circ_6739	chr1	205238077	205239012	circular_RNA	+	TMCC2
circ_6741	chr1	205588084	205589966	circular_RNA	-	ELK4
circ_6740	chr1	205588084	205593019	circular_RNA	-	ELK4
circ_6746	chr1	205693053	205698749	circular_RNA	-	NUCKS1
circ_6769	chr1	207200838	207201024	circular_RNA	-	C1orf116
circ_6778	chr1	207679248	207684999	circular_RNA	+	CR1
circ_6789	chr1	207700365	207718829	circular_RNA	+	CR1
circ_6790	chr1	207700365	207737385	circular_RNA	+	CR1
circ_6791	chr1	207702060	207719023	circular_RNA	+	CR1
circ_6792	chr1	207702060	207737579	circular_RNA	+	CR1
circ_6793	chr1	207705524	207720701	circular_RNA	+	CR1
circ_6802	chr1	207707541	207724298	circular_RNA	+	CR1
circ_6803	chr1	207707541	207741387	circular_RNA	+	CR1
circ_6804	chr1	207713325	207726196	circular_RNA	+	CR1
circ_6805	chr1	207713325	207743291	circular_RNA	+	CR1
circ_6809	chr1	207715526	207731968	circular_RNA	+	CR1
circ_6808	chr1	207715526	207734482	circular_RNA	+	CR1
circ_6819	chr1	207718920	207737385	circular_RNA	+	CR1
circ_6820	chr1	207720615	207737579	circular_RNA	+	CR1
circ_6826	chr1	207726096	207741387	circular_RNA	+	CR1
circ_6828	chr1	207731882	207743291	circular_RNA	+	CR1
circ_6830	chr1	207734083	207734482	circular_RNA	+	CR1
circ_6853	chr1	207850733	207857302	circular_RNA	+	CR1L
circ_6866	chr1	207930358	207933069	circular_RNA	+	CD46
circ_6868	chr1	207930358	207940540	circular_RNA	+	CD46
circ_6865	chr1	207930358	207943707	circular_RNA	+	CD46
circ_6872	chr1	207989273	207990759	circular_RNA	-	C1orf132
circ_6901	chr1	211526580	211527809	circular_RNA	+	TRAF5
circ_6902	chr1	211526580	211529810	circular_RNA	+	TRAF5
circ_6903	chr1	211533253	211534504	circular_RNA	+	TRAF5
circ_6909	chr1	211952259	211956844	circular_RNA	-	LPGAT1
circ_6910	chr1	211952259	211961069	circular_RNA	-	LPGAT1
circ_6908	chr1	211952259	211966532	circular_RNA	-	LPGAT1
circ_6912	chr1	211956570	211966532	circular_RNA	-	LPGAT1
circ_6914	chr1	211960973	211966532	circular_RNA	-	LPGAT1
circ_6917	chr1	212125910	212142049	circular_RNA	-	INTS7
circ_6928	chr1	212179980	212194554	circular_RNA	-	INTS7
circ_6930	chr1	212190227	212194554	circular_RNA	-	INTS7
circ_6931	chr1	212193463	212194554	circular_RNA	-	INTS7
circ_6933	chr1	212216334	212220759	circular_RNA	+	DTL
circ_6934	chr1	212218001	212220759	circular_RNA	+	DTL
circ_6946	chr1	212502476	212506940	circular_RNA	+	PPP2R5A
circ_6947	chr1	212502476	212515622	circular_RNA	+	PPP2R5A
circ_6943	chr1	212502476	212519275	circular_RNA	+	PPP2R5A
circ_6940	chr1	212502476	212522584	circular_RNA	+	PPP2R5A
circ_6952	chr1	212506838	212519275	circular_RNA	+	PPP2R5A
circ_6956	chr1	212515529	212519275	circular_RNA	+	PPP2R5A
circ_6957	chr1	212515529	212520748	circular_RNA	+	PPP2R5A
circ_6954	chr1	212515529	212522584	circular_RNA	+	PPP2R5A
circ_6962	chr1	212529967	212530626	circular_RNA	+	PPP2R5A
circ_6973	chr1	212977661	212977993	circular_RNA	+	TATDN3
circ_6982	chr1	213037066	213046160	circular_RNA	+	FLVCR1
circ_6979	chr1	213037066	213058738	circular_RNA	+	FLVCR1
circ_6980	chr1	213037066	213061936	circular_RNA	+	FLVCR1
circ_6981	chr1	213037066	213062599	circular_RNA	+	FLVCR1
circ_6984	chr1	213046019	213058738	circular_RNA	+	FLVCR1
circ_6983	chr1	213046019	213062599	circular_RNA	+	FLVCR1
circ_7002	chr1	213244347	213277911	circular_RNA	+	RPS6KC1
circ_7000	chr1	213244347	213290752	circular_RNA	+	RPS6KC1
circ_7006	chr1	213251037	213277911	circular_RNA	+	RPS6KC1
circ_7008	chr1	213251037	213290752	circular_RNA	+	RPS6KC1
circ_7005	chr1	213251037	213303232	circular_RNA	+	RPS6KC1
circ_7011	chr1	213277795	213303232	circular_RNA	+	RPS6KC1
circ_7015	chr1	213290658	213303232	circular_RNA	+	RPS6KC1
circ_7017	chr1	213302869	213349835	circular_RNA	+	RPS6KC1
circ_7021	chr1	213341200	213349835	circular_RNA	+	RPS6KC1
circ_7023	chr1	213403839	213405598	circular_RNA	+	RPS6KC1
circ_7030	chr1	214488104	214492326	circular_RNA	+	SMYD2
circ_7036	chr1	214788174	214792563	circular_RNA	+	CENPF
circ_7044	chr1	215749243	215752480	circular_RNA	+	KCTD3
circ_7047	chr1	215759837	215768813	circular_RNA	+	KCTD3
circ_7051	chr1	217783662	217787544	circular_RNA	-	GPATCH2
circ_7068	chr1	220174479	220180680	circular_RNA	-	EPRS
circ_7070	chr1	220178589	220180680	circular_RNA	-	EPRS
circ_7071	chr1	220179447	220180680	circular_RNA	-	EPRS
circ_7081	chr1	220275470	220276119	circular_RNA	+	IARS2
circ_7110	chr1	220355598	220356273	circular_RNA	-	RAB3GAP2
circ_7122	chr1	220386228	220387321	circular_RNA	-	RAB3GAP2
circ_7143	chr1	222860271	222876559	circular_RNA	-	AIDA
circ_7147	chr1	222889025	222895856	circular_RNA	+	BROX
circ_7145	chr1	222889025	222897506	circular_RNA	+	BROX
circ_7144	chr1	222889025	222898897	circular_RNA	+	BROX
circ_7148	chr1	222889025	222903519	circular_RNA	+	BROX
circ_7151	chr1	222897433	222898897	circular_RNA	+	BROX
circ_7149	chr1	222897433	222903519	circular_RNA	+	BROX
circ_7152	chr1	222898791	222903519	circular_RNA	+	BROX
circ_7158	chr1	223305816	223308206	circular_RNA	-	TLR5
circ_7157	chr1	223305816	223310605	circular_RNA	-	TLR5
circ_7160	chr1	223931801	223933141	circular_RNA	+	CAPN2
circ_7165	chr1	223946971	223959941	circular_RNA	+	CAPN2
circ_7173	chr1	223985916	223986379	circular_RNA	-	TP53BP2
circ_7172	chr1	223985916	223987749	circular_RNA	-	TP53BP2
circ_7178	chr1	223991875	223994649	circular_RNA	-	TP53BP2
circ_7177	chr1	223991875	223998215	circular_RNA	-	TP53BP2
circ_7183	chr1	224318173	224321914	circular_RNA	+	FBXO28
circ_7184	chr1	224377278	224378021	circular_RNA	+	DEGS1
circ_7190	chr1	224437913	224455835	circular_RNA	-	NVL
circ_7204	chr1	224553580	224559125	circular_RNA	+	CNIH4
circ_7208	chr1	224581529	224586736	circular_RNA	-	WDR26
circ_7217	chr1	224585798	224586736	circular_RNA	-	WDR26
circ_7229	chr1	224592131	224612356	circular_RNA	-	WDR26
circ_7233	chr1	224599128	224607317	circular_RNA	-	WDR26
circ_7232	chr1	224599128	224612356	circular_RNA	-	WDR26
circ_7234	chr1	224605961	224607317	circular_RNA	-	WDR26
circ_7235	chr1	224605961	224612356	circular_RNA	-	WDR26
circ_7246	chr1	225140371	225161855	circular_RNA	+	DNAH14
circ_7247	chr1	225140371	225195246	circular_RNA	+	DNAH14
circ_7281	chr1	225372992	225394922	circular_RNA	+	DNAH14
circ_7292	chr1	225600155	225603034	circular_RNA	-	LBR
circ_7291	chr1	225600155	225607500	circular_RNA	-	LBR
circ_7305	chr1	226040364	226047049	circular_RNA	-	TMEM63A
circ_7317	chr1	226175596	226176089	circular_RNA	-	SDE2
circ_7335	chr1	226453233	226454033	circular_RNA	-	LIN9
circ_7336	chr1	226453233	226475498	circular_RNA	-	LIN9
circ_7341	chr1	226465475	226475498	circular_RNA	-	LIN9
circ_7356	chr1	227192694	227204751	circular_RNA	-	CDC42BPA
circ_7380	chr1	227327276	227335260	circular_RNA	-	CDC42BPA
circ_7385	chr1	227381486	227400920	circular_RNA	-	CDC42BPA
circ_7384	chr1	227381486	227441856	circular_RNA	-	CDC42BPA
circ_7425	chr1	229593907	229599423	circular_RNA	-	NUP133
circ_7423	chr1	229593907	229601266	circular_RNA	-	NUP133
circ_7428	chr1	229596357	229599423	circular_RNA	-	NUP133
circ_7427	chr1	229596357	229601266	circular_RNA	-	NUP133
circ_7429	chr1	229599289	229601266	circular_RNA	-	NUP133
circ_7443	chr1	229622117	229623360	circular_RNA	-	NUP133
circ_7445	chr1	229625701	229634053	circular_RNA	-	NUP133
circ_7448	chr1	229631241	229634053	circular_RNA	-	NUP133
circ_7458	chr1	229665945	229667478	circular_RNA	-	ABCB10
circ_7463	chr1	229675202	229678118	circular_RNA	-	ABCB10
circ_7466	chr1	229677983	229683448	circular_RNA	-	ABCB10
circ_7472	chr1	230313963	230339036	circular_RNA	+	GALNT2
circ_7480	chr1	230795209	230800333	circular_RNA	+	COG2
circ_7482	chr1	230798886	230800333	circular_RNA	+	COG2
circ_7483	chr1	230798886	230807386	circular_RNA	+	COG2
circ_7484	chr1	230798886	230810870	circular_RNA	+	COG2
circ_7499	chr1	231079551	231097049	circular_RNA	-	TTC13
circ_7502	chr1	231081134	231097049	circular_RNA	-	TTC13
circ_7503	chr1	231090078	231097049	circular_RNA	-	TTC13
circ_7507	chr1	231131505	231133013	circular_RNA	+	ARV1
circ_7513	chr1	231406503	231411942	circular_RNA	+	GNPAT
circ_7516	chr1	231506307	231509845	circular_RNA	-	EGLN1
circ_7518	chr1	231672958	231678357	circular_RNA	+	TSNAX
circ_7528	chr1	231885671	231906816	circular_RNA	+	TSNAX-DISC1
circ_7526	chr1	231885671	231954263	circular_RNA	+	TSNAX-DISC1
circ_7531	chr1	231902885	231906816	circular_RNA	+	TSNAX-DISC1
circ_7533	chr1	231930987	231954263	circular_RNA	+	DISC1
circ_7534	chr1	231935853	231954263	circular_RNA	+	TSNAX-DISC1
circ_7535	chr1	231954074	231954263	circular_RNA	+	TSNAX-DISC1
circ_7538	chr1	232596632	232607274	circular_RNA	-	SIPA1L2
circ_7549	chr1	233190013	233193036	circular_RNA	-	PCNX2
circ_7551	chr1	233225806	233231609	circular_RNA	-	PCNX2
circ_7555	chr1	233270758	233297109	circular_RNA	-	PCNX2
circ_7563	chr1	233296028	233344435	circular_RNA	-	PCNX2
circ_7562	chr1	233296028	233372726	circular_RNA	-	PCNX2
circ_7572	chr1	233313547	233344435	circular_RNA	-	PCNX2
circ_7575	chr1	233313547	233353930	circular_RNA	-	PCNX2
circ_7577	chr1	233334684	233344435	circular_RNA	-	PCNX2
circ_7578	chr1	233334684	233353930	circular_RNA	-	PCNX2
circ_7580	chr1	233334684	233372726	circular_RNA	-	PCNX2
circ_7579	chr1	233334684	233388534	circular_RNA	-	PCNX2
circ_7586	chr1	233353644	233363117	circular_RNA	-	PCNX2
circ_7587	chr1	233353644	233372726	circular_RNA	-	PCNX2
circ_7588	chr1	233362971	233372726	circular_RNA	-	PCNX2
circ_7617	chr1	235311718	235318427	circular_RNA	-	RBM34
circ_7619	chr1	235316020	235318427	circular_RNA	-	RBM34
circ_7639	chr1	235357327	235377341	circular_RNA	-	ARID4B
circ_7642	chr1	235377083	235388090	circular_RNA	-	ARID4B
circ_7645	chr1	235377083	235403766	circular_RNA	-	ARID4B
circ_7647	chr1	235383107	235403766	circular_RNA	-	ARID4B
circ_7660	chr1	235392545	235397807	circular_RNA	-	ARID4B
circ_7671	chr1	235403627	235424067	circular_RNA	-	ARID4B
circ_7672	chr1	235409734	235424067	circular_RNA	-	ARID4B
circ_7679	chr1	235577747	235590554	circular_RNA	+	TBCE
circ_7686	chr1	235582787	235594119	circular_RNA	+	TBCE
circ_7688	chr1	235582787	235597595	circular_RNA	+	TBCE
circ_7696	chr1	235597518	235600789	circular_RNA	+	TBCE
circ_7697	chr1	235599059	235600789	circular_RNA	+	TBCE
circ_7700	chr1	235600636	235602237	circular_RNA	+	TBCE
circ_7701	chr1	235600636	235605197	circular_RNA	+	TBCE
circ_7702	chr1	235600636	235606226	circular_RNA	+	TBCE
circ_7703	chr1	235602083	235606226	circular_RNA	+	TBCE
circ_7709	chr1	235628952	235634274	circular_RNA	-	B3GALNT2
circ_7712	chr1	235643369	235658138	circular_RNA	-	B3GALNT2
circ_7714	chr1	235840390	235850347	circular_RNA	-	LYST
circ_7721	chr1	235840390	235860572	circular_RNA	-	LYST
circ_7729	chr1	235850248	235856786	circular_RNA	-	LYST
circ_7728	chr1	235850248	235860572	circular_RNA	-	LYST
circ_7726	chr1	235850248	235897959	circular_RNA	-	LYST
circ_7731	chr1	235856649	235860572	circular_RNA	-	LYST
circ_7740	chr1	235872390	235880078	circular_RNA	-	LYST
circ_7749	chr1	235878500	235887480	circular_RNA	-	LYST
circ_7759	chr1	235887327	235909827	circular_RNA	-	LYST
circ_7776	chr1	235904721	235909827	circular_RNA	-	LYST
circ_7796	chr1	235926019	235945387	circular_RNA	-	LYST
circ_7800	chr1	235929378	235933597	circular_RNA	-	LYST
circ_7813	chr1	235937141	235940608	circular_RNA	-	LYST
circ_7814	chr1	235937141	235945387	circular_RNA	-	LYST
circ_7809	chr1	235937141	235950673	circular_RNA	-	LYST
circ_7815	chr1	235937141	235952145	circular_RNA	-	LYST
circ_7822	chr1	235940362	235952145	circular_RNA	-	LYST
circ_7830	chr1	235944164	235945387	circular_RNA	-	LYST
circ_7831	chr1	235944164	235950673	circular_RNA	-	LYST
circ_7828	chr1	235944164	235952145	circular_RNA	-	LYST
circ_7829	chr1	235944164	235964397	circular_RNA	-	LYST
circ_7833	chr1	235950499	235952145	circular_RNA	-	LYST
circ_7834	chr1	235950499	235964397	circular_RNA	-	LYST
circ_7836	chr1	235952000	235964397	circular_RNA	-	LYST
circ_7838	chr1	235954998	235955425	circular_RNA	-	LYST
circ_7837	chr1	235954998	235956912	circular_RNA	-	LYST
circ_7840	chr1	235956802	235964397	circular_RNA	-	LYST
circ_7842	chr1	235963619	235964397	circular_RNA	-	LYST
circ_7845	chr1	235993525	235996967	circular_RNA	-	LYST
circ_7853	chr1	236187369	236201553	circular_RNA	-	NID1
circ_7859	chr1	236332005	236347206	circular_RNA	+	GPR137B
circ_7861	chr1	236341713	236347206	circular_RNA	+	GPR137B
circ_7865	chr1	236384131	236385310	circular_RNA	-	ERO1B
circ_7902	chr1	236966727	236969533	circular_RNA	+	MTR
circ_7903	chr1	236966727	236979843	circular_RNA	+	MTR
circ_7904	chr1	236966727	237001899	circular_RNA	+	MTR
circ_7910	chr1	236969443	236979843	circular_RNA	+	MTR
circ_7918	chr1	236987418	236990196	circular_RNA	+	MTR
circ_7928	chr1	236998846	237016388	circular_RNA	+	MTR
circ_7932	chr1	237013643	237016388	circular_RNA	+	MTR
circ_7935	chr1	237023132	237026854	circular_RNA	+	MTR
circ_7950	chr1	242045217	242048809	circular_RNA	+	EXO1
circ_7959	chr1	243327585	243388623	circular_RNA	-	CEP170
circ_7968	chr1	243362361	243388623	circular_RNA	-	CEP170
circ_7970	chr1	243433406	243449699	circular_RNA	+	SDCCAG8
circ_7974	chr1	243433406	243471479	circular_RNA	+	SDCCAG8
circ_7989	chr1	243456392	243471479	circular_RNA	+	SDCCAG8
circ_7985	chr1	243456392	243493994	circular_RNA	+	SDCCAG8
circ_7983	chr1	243456392	243542165	circular_RNA	+	SDCCAG8
circ_7986	chr1	243456392	243589860	circular_RNA	+	SDCCAG8
circ_7995	chr1	243468014	243480195	circular_RNA	+	SDCCAG8
circ_7993	chr1	243468014	243493994	circular_RNA	+	SDCCAG8
circ_7992	chr1	243468014	243507633	circular_RNA	+	SDCCAG8
circ_7997	chr1	243471290	243589860	circular_RNA	+	SDCCAG8
circ_8003	chr1	243480056	243493994	circular_RNA	+	SDCCAG8
circ_8002	chr1	243480056	243507633	circular_RNA	+	SDCCAG8
circ_8005	chr1	243493841	243507633	circular_RNA	+	SDCCAG8
circ_8006	chr1	243493841	243542165	circular_RNA	+	SDCCAG8
circ_8008	chr1	243493841	243589860	circular_RNA	+	SDCCAG8
circ_8012	chr1	243542022	243589860	circular_RNA	+	SDCCAG8
circ_8015	chr1	243579003	243589860	circular_RNA	+	SDCCAG8
circ_8020	chr1	243675625	244006584	circular_RNA	-	AKT3
circ_8024	chr1	243708811	243727150	circular_RNA	-	AKT3
circ_8028	chr1	243708811	243736350	circular_RNA	-	AKT3
circ_8029	chr1	243708811	243859018	circular_RNA	-	AKT3
circ_8022	chr1	243708811	244006584	circular_RNA	-	AKT3
circ_8031	chr1	243716030	243736350	circular_RNA	-	AKT3
circ_8035	chr1	243716030	244006584	circular_RNA	-	AKT3
circ_8039	chr1	243727021	243859018	circular_RNA	-	AKT3
circ_8042	chr1	243727021	244006584	circular_RNA	-	AKT3
circ_8044	chr1	243736227	243859018	circular_RNA	-	AKT3
circ_8043	chr1	243736227	244006584	circular_RNA	-	AKT3
circ_8050	chr1	243776972	243801044	circular_RNA	-	AKT3
circ_8048	chr1	243776972	243828185	circular_RNA	-	AKT3
circ_8049	chr1	243776972	243859018	circular_RNA	-	AKT3
circ_8047	chr1	243776972	244006584	circular_RNA	-	AKT3
circ_8053	chr1	243800912	243828185	circular_RNA	-	AKT3
circ_8052	chr1	243800912	243859018	circular_RNA	-	AKT3
circ_8054	chr1	243800912	244006584	circular_RNA	-	AKT3
circ_8055	chr1	243809194	243859018	circular_RNA	-	AKT3
circ_8056	chr1	243809194	244006584	circular_RNA	-	AKT3
circ_8057	chr1	243828073	244006584	circular_RNA	-	AKT3
circ_8060	chr1	243858892	244006584	circular_RNA	-	AKT3
circ_8067	chr1	244574588	244581054	circular_RNA	-	ADSS
circ_8062	chr1	244574588	244587689	circular_RNA	-	ADSS
circ_8068	chr1	244579282	244587689	circular_RNA	-	ADSS
circ_8072	chr1	244582061	244583598	circular_RNA	-	ADSS
circ_8074	chr1	244582061	244587689	circular_RNA	-	ADSS
circ_8078	chr1	244586136	244587689	circular_RNA	-	ADSS
circ_8087	chr1	244723969	244724447	circular_RNA	+	C1orf101
circ_8105	chr1	245020899	245022676	circular_RNA	-	HNRNPU
circ_8109	chr1	245165422	245180628	circular_RNA	+	EFCAB2
circ_8108	chr1	245165422	245222760	circular_RNA	+	EFCAB2
circ_8117	chr1	246021797	246027188	circular_RNA	-	SMYD3
circ_8116	chr1	246021797	246093239	circular_RNA	-	SMYD3
circ_8119	chr1	246078831	246093239	circular_RNA	-	SMYD3
circ_8121	chr1	246490502	246498776	circular_RNA	-	SMYD3
circ_8122	chr1	246490502	246518396	circular_RNA	-	SMYD3
circ_8125	chr1	246707822	246720023	circular_RNA	-	TFB2M
circ_8126	chr1	246707822	246720836	circular_RNA	-	TFB2M
circ_8130	chr1	246711846	246720023	circular_RNA	-	TFB2M
circ_8132	chr1	246719874	246720836	circular_RNA	-	TFB2M
circ_8134	chr1	246754813	246755243	circular_RNA	+	CNST
circ_8136	chr1	246784730	246797889	circular_RNA	+	CNST
circ_8143	chr1	246810440	246823636	circular_RNA	+	CNST
circ_8146	chr1	246890193	246903603	circular_RNA	+	SCCPDH
circ_8148	chr1	246890193	246907427	circular_RNA	+	SCCPDH
circ_8150	chr1	246899276	246903603	circular_RNA	+	SCCPDH
circ_8163	chr1	247012916	247014744	circular_RNA	-	AHCTF1
circ_8172	chr1	247027225	247031113	circular_RNA	-	AHCTF1
circ_8175	chr1	247039338	247040604	circular_RNA	-	AHCTF1
circ_8186	chr1	247076533	247081679	circular_RNA	-	AHCTF1
circ_8188	chr1	247322307	247323115	circular_RNA	-	ZNF124
circ_8196	chr1	248023918	248031365	circular_RNA	+	TRIM58
circ_8217	chr2	3607037	3607319	circular_RNA	+	RNASEH1-AS1
circ_8223	chr2	7154584	7170346	circular_RNA	+	RNF144A
circ_8224	chr2	7160603	7170346	circular_RNA	+	RNF144A
circ_8226	chr2	8200477	8427688	circular_RNA	-	LINC00299
circ_8228	chr2	8427467	8439923	circular_RNA	-	LINC00299
circ_8240	chr2	8910799	8917022	circular_RNA	-	KIDINS220
circ_8255	chr2	8938331	8943257	circular_RNA	-	KIDINS220
circ_8265	chr2	9000742	9008679	circular_RNA	-	MBOAT2
circ_8268	chr2	9013237	9098771	circular_RNA	-	MBOAT2
circ_8270	chr2	9017159	9048846	circular_RNA	-	MBOAT2
circ_8269	chr2	9017159	9098771	circular_RNA	-	MBOAT2
circ_8271	chr2	9022640	9098771	circular_RNA	-	MBOAT2
circ_8273	chr2	9028147	9098771	circular_RNA	-	MBOAT2
circ_8276	chr2	9048750	9098771	circular_RNA	-	MBOAT2
circ_8278	chr2	9048750	9114564	circular_RNA	-	MBOAT2
circ_8280	chr2	9083315	9098771	circular_RNA	-	MBOAT2
circ_8279	chr2	9083315	9114564	circular_RNA	-	MBOAT2
circ_8283	chr2	9419445	9437574	circular_RNA	+	ASAP2
circ_8290	chr2	9437428	9468040	circular_RNA	+	ASAP2
circ_8293	chr2	9458652	9463379	circular_RNA	+	ASAP2
circ_8294	chr2	9458652	9468040	circular_RNA	+	ASAP2
circ_8295	chr2	9458652	9475308	circular_RNA	+	ASAP2
circ_8310	chr2	9484660	9491024	circular_RNA	+	ASAP2
circ_8309	chr2	9484660	9496474	circular_RNA	+	ASAP2
circ_8308	chr2	9484660	9508648	circular_RNA	+	ASAP2
circ_8315	chr2	9490936	9499018	circular_RNA	+	ASAP2
circ_8316	chr2	9490936	9508648	circular_RNA	+	ASAP2
circ_8322	chr2	9496175	9499018	circular_RNA	+	ASAP2
circ_8320	chr2	9496175	9508648	circular_RNA	+	ASAP2
circ_8336	chr2	9552397	9558861	circular_RNA	-	ITGB1BP1
circ_8357	chr2	9588326	9599747	circular_RNA	+	CPSF3
circ_8367	chr2	9650107	9668083	circular_RNA	-	ADAM17
circ_8382	chr2	9661331	9663467	circular_RNA	-	ADAM17
circ_8380	chr2	9661331	9668083	circular_RNA	-	ADAM17
circ_8388	chr2	9667914	9676957	circular_RNA	-	ADAM17
circ_8389	chr2	9675962	9676957	circular_RNA	-	ADAM17
circ_8390	chr2	9675962	9683414	circular_RNA	-	ADAM17
circ_8406	chr2	10281980	10282502	circular_RNA	+	C2orf48
circ_8408	chr2	10559859	10560261	circular_RNA	+	HPCAL1
circ_8421	chr2	10740978	10743283	circular_RNA	-	NOL10
circ_8418	chr2	10740978	10747437	circular_RNA	-	NOL10
circ_8423	chr2	10742901	10747437	circular_RNA	-	NOL10
circ_8425	chr2	10784445	10808849	circular_RNA	-	NOL10
circ_8444	chr2	10928822	10930015	circular_RNA	-	PDIA6
circ_8443	chr2	10928822	10930959	circular_RNA	-	PDIA6
circ_8447	chr2	10931920	10933328	circular_RNA	-	PDIA6
circ_8448	chr2	10931920	10937883	circular_RNA	-	PDIA6
circ_8452	chr2	11332273	11335151	circular_RNA	-	ROCK2
circ_8468	chr2	11341082	11342247	circular_RNA	-	ROCK2
circ_8466	chr2	11341082	11354589	circular_RNA	-	ROCK2
circ_8476	chr2	11347851	11348573	circular_RNA	-	ROCK2
circ_8484	chr2	11354482	11357295	circular_RNA	-	ROCK2
circ_8488	chr2	11357215	11376088	circular_RNA	-	ROCK2
circ_8491	chr2	11361323	11364586	circular_RNA	-	ROCK2
circ_8498	chr2	11375827	11376088	circular_RNA	-	ROCK2
circ_8499	chr2	11375827	11389924	circular_RNA	-	ROCK2
circ_8501	chr2	11426664	11427862	circular_RNA	-	ROCK2
circ_8508	chr2	11905658	11907984	circular_RNA	+	LPIN1
circ_8520	chr2	11943032	11945282	circular_RNA	+	LPIN1
circ_8526	chr2	15319111	15359092	circular_RNA	-	NBAS
circ_8533	chr2	15415607	15417225	circular_RNA	-	NBAS
circ_8550	chr2	15467873	15470889	circular_RNA	-	NBAS
circ_8571	chr2	15514731	15542425	circular_RNA	-	NBAS
circ_8575	chr2	15514731	15567918	circular_RNA	-	NBAS
circ_8577	chr2	15534350	15542425	circular_RNA	-	NBAS
circ_8579	chr2	15534350	15557836	circular_RNA	-	NBAS
circ_8581	chr2	15534350	15567918	circular_RNA	-	NBAS
circ_8591	chr2	15555669	15557836	circular_RNA	-	NBAS
circ_8595	chr2	15564438	15651474	circular_RNA	-	NBAS
circ_8600	chr2	15601324	15601915	circular_RNA	-	NBAS
circ_8603	chr2	15601324	15618413	circular_RNA	-	NBAS
circ_8605	chr2	15601324	15651474	circular_RNA	-	NBAS
circ_8621	chr2	15629017	15651474	circular_RNA	-	NBAS
circ_8619	chr2	15629017	15674765	circular_RNA	-	NBAS
circ_8618	chr2	15629017	15679480	circular_RNA	-	NBAS
circ_8622	chr2	15644268	15679480	circular_RNA	-	NBAS
circ_8628	chr2	15674666	15679480	circular_RNA	-	NBAS
circ_8630	chr2	15691616	15698758	circular_RNA	-	NBAS
circ_8631	chr2	15693549	15698758	circular_RNA	-	NBAS
circ_8638	chr2	15743315	15747437	circular_RNA	+	DDX1
circ_8675	chr2	17912344	17927218	circular_RNA	-	SMC6
circ_8690	chr2	20453582	20455931	circular_RNA	-	PUM2
circ_8689	chr2	20453582	20460227	circular_RNA	-	PUM2
circ_8693	chr2	20454623	20455931	circular_RNA	-	PUM2
circ_8705	chr2	20478343	20483247	circular_RNA	-	PUM2
circ_8703	chr2	20478343	20527139	circular_RNA	-	PUM2
circ_8709	chr2	20482707	20527139	circular_RNA	-	PUM2
circ_8713	chr2	20497313	20527139	circular_RNA	-	PUM2
circ_8715	chr2	20507738	20527139	circular_RNA	-	PUM2
circ_8719	chr2	20518297	20527139	circular_RNA	-	PUM2
circ_8721	chr2	20939730	20939965	circular_RNA	-	LDAH
circ_8724	chr2	20974569	20990158	circular_RNA	-	LDAH
circ_8755	chr2	24021007	24046439	circular_RNA	-	ATAD2B
circ_8753	chr2	24021007	24056948	circular_RNA	-	ATAD2B
circ_8760	chr2	24033185	24046439	circular_RNA	-	ATAD2B
circ_8759	chr2	24033185	24056948	circular_RNA	-	ATAD2B
circ_8761	chr2	24039506	24046439	circular_RNA	-	ATAD2B
circ_8765	chr2	24042616	24046439	circular_RNA	-	ATAD2B
circ_8764	chr2	24042616	24056948	circular_RNA	-	ATAD2B
circ_8770	chr2	24046127	24046439	circular_RNA	-	ATAD2B
circ_8767	chr2	24046127	24051809	circular_RNA	-	ATAD2B
circ_8774	chr2	24080284	24092631	circular_RNA	-	ATAD2B
circ_8777	chr2	24080284	24108699	circular_RNA	-	ATAD2B
circ_8791	chr2	24090704	24092631	circular_RNA	-	ATAD2B
circ_8794	chr2	24090704	24098774	circular_RNA	-	ATAD2B
circ_8789	chr2	24090704	24108699	circular_RNA	-	ATAD2B
circ_8796	chr2	24098698	24108699	circular_RNA	-	ATAD2B
circ_8799	chr2	24098698	24118840	circular_RNA	-	ATAD2B
circ_8801	chr2	24103508	24108699	circular_RNA	-	ATAD2B
circ_8800	chr2	24103508	24111269	circular_RNA	-	ATAD2B
circ_8802	chr2	24103508	24118840	circular_RNA	-	ATAD2B
circ_8804	chr2	24107634	24108699	circular_RNA	-	ATAD2B
circ_8811	chr2	24181170	24194284	circular_RNA	+	UBXN2A
circ_8809	chr2	24181170	24199945	circular_RNA	+	UBXN2A
circ_8812	chr2	24181170	24207701	circular_RNA	+	UBXN2A
circ_8813	chr2	24194145	24207701	circular_RNA	+	UBXN2A
circ_8817	chr2	24205765	24207701	circular_RNA	+	UBXN2A
circ_8823	chr2	24347199	24369956	circular_RNA	+	FAM228B
circ_8827	chr2	24357988	24362320	circular_RNA	+	FAM228B
circ_8824	chr2	24357988	24369956	circular_RNA	+	FAM228B
circ_8825	chr2	24357988	24384483	circular_RNA	+	FAM228B
circ_8828	chr2	24360778	24369956	circular_RNA	+	FAM228B
circ_8830	chr2	24360778	24384483	circular_RNA	+	FAM228B
circ_8832	chr2	24362239	24369956	circular_RNA	+	FAM228B
circ_8846	chr2	24468997	24477300	circular_RNA	-	ITSN2
circ_8865	chr2	24493539	24494810	circular_RNA	-	ITSN2
circ_8863	chr2	24493539	24498718	circular_RNA	-	ITSN2
circ_8875	chr2	24516556	24518673	circular_RNA	-	ITSN2
circ_8880	chr2	24521533	24523040	circular_RNA	-	ITSN2
circ_8903	chr2	24866834	24881635	circular_RNA	+	NCOA1
circ_8894	chr2	24866834	24888784	circular_RNA	+	NCOA1
circ_8897	chr2	24866834	24896332	circular_RNA	+	NCOA1
circ_8896	chr2	24866834	24905997	circular_RNA	+	NCOA1
circ_8915	chr2	24896234	24920667	circular_RNA	+	NCOA1
circ_8922	chr2	24916120	24920667	circular_RNA	+	NCOA1
circ_8923	chr2	24920526	24930757	circular_RNA	+	NCOA1
circ_8931	chr2	24951176	24952684	circular_RNA	+	NCOA1
circ_8934	chr2	24962300	24965055	circular_RNA	+	NCOA1
circ_8947	chr2	25458575	25459874	circular_RNA	-	DNMT3A
circ_8950	chr2	25497809	25505580	circular_RNA	-	DNMT3A
circ_8949	chr2	25497809	25537030	circular_RNA	-	DNMT3A
circ_8963	chr2	25799706	25819109	circular_RNA	-	DTNB
circ_8969	chr2	25830104	25851253	circular_RNA	-	DTNB
circ_8971	chr2	25851039	25861963	circular_RNA	-	DTNB
circ_8979	chr2	25982350	25994409	circular_RNA	-	ASXL2
circ_8982	chr2	25990451	25994409	circular_RNA	-	ASXL2
circ_8985	chr2	25991610	25994409	circular_RNA	-	ASXL2
circ_8986	chr2	26022253	26068432	circular_RNA	-	ASXL2
circ_8990	chr2	26321530	26332775	circular_RNA	+	RAB10
circ_8991	chr2	26321530	26350820	circular_RNA	+	RAB10
circ_8994	chr2	26350012	26350820	circular_RNA	+	RAB10
circ_8997	chr2	26424017	26427065	circular_RNA	-	HADHA
circ_9004	chr2	26435438	26438044	circular_RNA	-	HADHA
circ_9005	chr2	26453059	26457223	circular_RNA	-	HADHA
circ_9014	chr2	26486247	26500028	circular_RNA	+	HADHB
circ_9016	chr2	26492820	26500028	circular_RNA	+	HADHB
circ_9020	chr2	26501481	26502983	circular_RNA	+	HADHB
circ_9023	chr2	26502861	26507072	circular_RNA	+	HADHB
circ_9024	chr2	26502861	26508439	circular_RNA	+	HADHB
circ_9027	chr2	26505712	26505919	circular_RNA	+	HADHB
circ_9034	chr2	26587169	26590088	circular_RNA	+	SELENOI
circ_9029	chr2	26587169	26596497	circular_RNA	+	SELENOI
circ_9033	chr2	26587169	26598016	circular_RNA	+	SELENOI
circ_9032	chr2	26587169	26606215	circular_RNA	+	SELENOI
circ_9038	chr2	26596234	26598016	circular_RNA	+	SELENOI
circ_9060	chr2	27656115	27660227	circular_RNA	+	NRBP1
circ_9072	chr2	27707884	27708370	circular_RNA	-	IFT172
circ_9074	chr2	27820933	27830906	circular_RNA	+	ZNF512
circ_9076	chr2	27822449	27824309	circular_RNA	+	ZNF512
circ_9077	chr2	27822449	27826174	circular_RNA	+	ZNF512
circ_9093	chr2	27891709	27898559	circular_RNA	+	SLC4A1AP
circ_9096	chr2	27900161	27900791	circular_RNA	+	SLC4A1AP
circ_9097	chr2	27900161	27905226	circular_RNA	+	SLC4A1AP
circ_9105	chr2	28248092	28352247	circular_RNA	+	BRE
circ_9118	chr2	29006772	29011675	circular_RNA	+	PPP1CB
circ_9122	chr2	29073193	29084174	circular_RNA	-	TRMT61B
circ_9133	chr2	29124852	29129447	circular_RNA	+	WDR43
circ_9127	chr2	29124852	29137074	circular_RNA	+	WDR43
circ_9134	chr2	29129325	29137074	circular_RNA	+	WDR43
circ_9136	chr2	29129325	29140861	circular_RNA	+	WDR43
circ_9142	chr2	29140758	29152576	circular_RNA	+	WDR43
circ_9157	chr2	29344239	29358532	circular_RNA	+	CLIP4
circ_9159	chr2	29354123	29358532	circular_RNA	+	CLIP4
circ_9164	chr2	29356520	29368233	circular_RNA	+	CLIP4
circ_9170	chr2	29356520	29380213	circular_RNA	+	CLIP4
circ_9180	chr2	30378715	30379658	circular_RNA	+	YPEL5
circ_9181	chr2	30682417	30756180	circular_RNA	+	LCLAT1
circ_9182	chr2	30682417	30791042	circular_RNA	+	LCLAT1
circ_9185	chr2	30748452	30756180	circular_RNA	+	LCLAT1
circ_9186	chr2	30748452	30791042	circular_RNA	+	LCLAT1
circ_9190	chr2	30775358	30791042	circular_RNA	+	LCLAT1
circ_9191	chr2	30785011	30791042	circular_RNA	+	LCLAT1
circ_9200	chr2	32108454	32157204	circular_RNA	-	MEMO1
circ_9203	chr2	32117060	32145979	circular_RNA	-	MEMO1
circ_9202	chr2	32117060	32157204	circular_RNA	-	MEMO1
circ_9206	chr2	32142994	32145979	circular_RNA	-	MEMO1
circ_9208	chr2	32142994	32157204	circular_RNA	-	MEMO1
circ_9205	chr2	32142994	32168452	circular_RNA	-	MEMO1
circ_9211	chr2	32312560	32314674	circular_RNA	+	SPAST
circ_9219	chr2	32323864	32341281	circular_RNA	+	SPAST
circ_9216	chr2	32323864	32352091	circular_RNA	+	SPAST
circ_9215	chr2	32323864	32353548	circular_RNA	+	SPAST
circ_9221	chr2	32339706	32341281	circular_RNA	+	SPAST
circ_9223	chr2	32339706	32353548	circular_RNA	+	SPAST
circ_9230	chr2	32340770	32341281	circular_RNA	+	SPAST
circ_9227	chr2	32340770	32353548	circular_RNA	+	SPAST
circ_9243	chr2	32399131	32409407	circular_RNA	+	SLC30A6
circ_9247	chr2	32418957	32434630	circular_RNA	+	SLC30A6
circ_9254	chr2	32460469	32463371	circular_RNA	-	NLRC4
circ_9256	chr2	32460469	32466194	circular_RNA	-	NLRC4
circ_9260	chr2	32515551	32526564	circular_RNA	+	YIPF4
circ_9271	chr2	32602655	32605358	circular_RNA	+	BIRC6
circ_9272	chr2	32602655	32620661	circular_RNA	+	BIRC6
circ_9269	chr2	32602655	32626691	circular_RNA	+	BIRC6
circ_9276	chr2	32602655	32631625	circular_RNA	+	BIRC6
circ_9266	chr2	32602655	32641231	circular_RNA	+	BIRC6
circ_9287	chr2	32626230	32631625	circular_RNA	+	BIRC6
circ_9293	chr2	32631566	32641231	circular_RNA	+	BIRC6
circ_9295	chr2	32639836	32641231	circular_RNA	+	BIRC6
circ_9323	chr2	32664575	32666530	circular_RNA	+	BIRC6
circ_9314	chr2	32664575	32668656	circular_RNA	+	BIRC6
circ_9321	chr2	32664575	32670736	circular_RNA	+	BIRC6
circ_9320	chr2	32664575	32673996	circular_RNA	+	BIRC6
circ_9310	chr2	32664575	32679010	circular_RNA	+	BIRC6
circ_9349	chr2	32688261	32690232	circular_RNA	+	BIRC6
circ_9375	chr2	32698179	32702651	circular_RNA	+	BIRC6
circ_9374	chr2	32698179	32712868	circular_RNA	+	BIRC6
circ_9381	chr2	32703702	32704685	circular_RNA	+	BIRC6
circ_9385	chr2	32703702	32707650	circular_RNA	+	BIRC6
circ_9389	chr2	32703702	32718734	circular_RNA	+	BIRC6
circ_9383	chr2	32703702	32725176	circular_RNA	+	BIRC6
circ_9401	chr2	32713654	32718734	circular_RNA	+	BIRC6
circ_9405	chr2	32713654	32725176	circular_RNA	+	BIRC6
circ_9410	chr2	32716491	32718734	circular_RNA	+	BIRC6
circ_9412	chr2	32716491	32728303	circular_RNA	+	BIRC6
circ_9432	chr2	32734804	32738221	circular_RNA	+	BIRC6
circ_9435	chr2	32734804	32744013	circular_RNA	+	BIRC6
circ_9436	chr2	32735592	32738221	circular_RNA	+	BIRC6
circ_9442	chr2	32740056	32744013	circular_RNA	+	BIRC6
circ_9447	chr2	32749954	32800433	circular_RNA	+	BIRC6
circ_9460	chr2	32768307	32774548	circular_RNA	+	BIRC6
circ_9467	chr2	32800222	32819127	circular_RNA	+	BIRC6
circ_9476	chr2	32820100	32832710	circular_RNA	+	BIRC6
circ_9475	chr2	32820100	32836649	circular_RNA	+	BIRC6
circ_9479	chr2	32822817	32828150	circular_RNA	+	BIRC6
circ_9477	chr2	32822817	32832710	circular_RNA	+	BIRC6
circ_9480	chr2	32822817	32836649	circular_RNA	+	BIRC6
circ_9485	chr2	32832521	32836649	circular_RNA	+	BIRC6
circ_9486	chr2	32855589	32875300	circular_RNA	+	TTC27
circ_9489	chr2	32855589	32903989	circular_RNA	+	TTC27
circ_9497	chr2	32858942	32865477	circular_RNA	+	TTC27
circ_9502	chr2	32858942	32875300	circular_RNA	+	TTC27
[truncated: 15,082 more rows]
