# Supplementary material for: Specific Gain and Loss of Co-Expression Modules in Long-Lived Individuals Indicate a Role of circRNAs in Human Longevity
Source: Genes (Basel). 2022 Apr 24;13(5):749. doi: 10.3390/genes13050749 (PMC9140997; doi:10.3390/genes13050749)
Supplement: Supplementary file 1 [file genes-13-00749-s001.zip › Table S3.xlsx]

## Sheet: WGCNA_module-information
circRNA_Name	Module_Name
circ_1	darkturquoise
circ_5	turquoise
circ_9	grey
circ_10	red
circ_17	grey
circ_18	grey
circ_28	red
circ_38	cyan
circ_39	turquoise
circ_40	turquoise
circ_41	greenyellow
circ_42	grey
circ_47	turquoise
circ_48	turquoise
circ_50	grey
circ_57	orange
circ_68	grey
circ_95	grey
circ_122	purple
circ_123	grey
circ_131	midnightblue
circ_136	green
circ_142	magenta
circ_147	black
circ_151	turquoise
circ_154	grey
circ_166	turquoise
circ_167	grey
circ_169	green
circ_170	grey
circ_171	cyan
circ_173	tan
circ_174	turquoise
circ_175	turquoise
circ_178	turquoise
circ_179	grey
circ_181	grey
circ_185	brown
circ_206	grey
circ_208	turquoise
circ_211	turquoise
circ_212	tan
circ_215	lightgreen
circ_216	grey
circ_217	turquoise
circ_218	grey
circ_219	grey
circ_220	grey
circ_225	turquoise
circ_254	red
circ_255	grey
circ_259	magenta
circ_262	grey
circ_264	turquoise
circ_279	grey
circ_292	magenta
circ_298	grey
circ_310	turquoise
circ_317	black
circ_321	grey
circ_322	red
circ_323	darkred
circ_326	grey
circ_330	grey
circ_333	grey
circ_336	turquoise
circ_338	grey
circ_339	turquoise
circ_340	red
circ_343	grey
circ_345	darkgrey
circ_346	turquoise
circ_351	purple
circ_354	grey
circ_359	yellow
circ_381	grey
circ_384	black
circ_394	grey
circ_400	grey
circ_406	turquoise
circ_426	brown
circ_429	turquoise
circ_435	brown
circ_440	grey
circ_443	grey
circ_448	darkgrey
circ_464	grey
circ_467	grey
circ_468	grey
circ_472	grey
circ_475	grey
circ_476	turquoise
circ_477	turquoise
circ_479	turquoise
circ_484	grey
circ_485	grey
circ_492	cyan
circ_493	green
circ_494	grey
circ_497	grey
circ_499	royalblue
circ_501	grey
circ_503	grey
circ_504	turquoise
circ_509	turquoise
circ_516	grey
circ_520	pink
circ_525	grey
circ_530	blue
circ_531	turquoise
circ_535	black
circ_537	turquoise
circ_539	grey
circ_540	lightcyan
circ_543	pink
circ_546	magenta
circ_549	turquoise
circ_552	salmon
circ_555	green
circ_557	pink
circ_559	brown
circ_560	green
circ_564	purple
circ_569	grey
circ_583	red
circ_603	grey
circ_607	salmon
circ_638	purple
circ_639	green
circ_642	grey
circ_648	royalblue
circ_663	grey
circ_667	yellow
circ_669	yellow
circ_679	greenyellow
circ_684	yellow
circ_685	royalblue
circ_692	brown
circ_693	brown
circ_695	turquoise
circ_699	grey
circ_700	darkgrey
circ_701	turquoise
circ_702	midnightblue
circ_706	turquoise
circ_709	grey
circ_710	royalblue
circ_713	grey
circ_716	blue
circ_717	turquoise
circ_720	magenta
circ_731	green
circ_732	grey
circ_739	grey60
circ_751	darkturquoise
circ_754	grey
circ_769	grey
circ_778	grey
circ_781	grey
circ_782	magenta
circ_788	grey
circ_792	grey
circ_793	pink
circ_794	grey
circ_796	darkturquoise
circ_797	grey
circ_802	black
circ_804	grey
circ_805	grey
circ_806	grey
circ_807	turquoise
circ_810	brown
circ_811	purple
circ_813	turquoise
circ_814	grey
circ_817	royalblue
circ_818	turquoise
circ_819	turquoise
circ_820	turquoise
circ_821	turquoise
circ_823	grey
circ_824	grey
circ_829	yellow
circ_832	magenta
circ_833	yellow
circ_835	grey
circ_836	grey
circ_841	turquoise
circ_843	purple
circ_858	grey60
circ_865	turquoise
circ_880	grey
circ_881	turquoise
circ_883	grey
circ_884	turquoise
circ_888	turquoise
circ_891	grey
circ_900	grey
circ_905	grey
circ_907	yellow
circ_908	grey
circ_912	turquoise
circ_915	grey
circ_921	turquoise
circ_924	turquoise
circ_926	turquoise
circ_931	darkred
circ_934	cyan
circ_936	grey
circ_941	turquoise
circ_963	blue
circ_968	turquoise
circ_970	green
circ_974	grey
circ_984	grey
circ_987	grey
circ_989	turquoise
circ_990	grey
circ_991	turquoise
circ_994	yellow
circ_1004	grey
circ_1009	grey
circ_1011	turquoise
circ_1016	grey60
circ_1019	grey60
circ_1020	turquoise
circ_1021	turquoise
circ_1022	turquoise
circ_1026	grey
circ_1027	purple
circ_1032	black
circ_1034	grey
circ_1036	black
circ_1039	grey
circ_1052	greenyellow
circ_1061	tan
circ_1068	brown
circ_1069	grey
circ_1070	blue
circ_1078	green
circ_1081	turquoise
circ_1083	turquoise
circ_1092	blue
circ_1094	grey
circ_1100	lightcyan
circ_1103	turquoise
circ_1104	grey
circ_1110	cyan
circ_1114	turquoise
circ_1116	turquoise
circ_1120	grey
circ_1132	royalblue
circ_1137	tan
circ_1146	magenta
circ_1152	grey
circ_1154	grey
circ_1156	pink
circ_1164	grey
circ_1166	pink
circ_1171	darkturquoise
circ_1186	grey
circ_1194	grey
circ_1195	grey
circ_1196	grey
circ_1198	turquoise
circ_1199	turquoise
circ_1200	grey60
circ_1201	grey60
circ_1209	brown
circ_1214	grey
circ_1217	pink
circ_1218	grey
circ_1221	lightyellow
circ_1223	turquoise
circ_1226	grey60
circ_1231	grey
circ_1235	grey
circ_1237	turquoise
circ_1238	grey
circ_1239	brown
circ_1241	grey
circ_1245	grey
circ_1247	purple
circ_1248	grey
circ_1263	grey
circ_1266	grey
circ_1273	blue
circ_1275	green
circ_1277	blue
circ_1284	greenyellow
circ_1287	grey
circ_1288	turquoise
circ_1289	grey
circ_1308	grey
circ_1310	turquoise
circ_1312	turquoise
circ_1315	grey
circ_1319	blue
circ_1328	turquoise
circ_1336	black
circ_1342	grey
circ_1345	grey
circ_1355	tan
circ_1360	darkgrey
circ_1361	blue
circ_1364	turquoise
circ_1367	turquoise
circ_1372	turquoise
circ_1373	grey
circ_1374	cyan
circ_1383	grey
circ_1390	turquoise
circ_1391	turquoise
circ_1393	turquoise
circ_1398	grey
circ_1399	midnightblue
circ_1400	royalblue
circ_1401	grey
circ_1402	turquoise
circ_1403	grey
circ_1404	turquoise
circ_1405	grey
circ_1406	grey
circ_1408	cyan
circ_1411	red
circ_1419	grey
circ_1424	purple
circ_1425	black
circ_1428	grey
circ_1431	midnightblue
circ_1432	brown
circ_1436	grey
circ_1438	lightcyan
circ_1440	turquoise
circ_1443	turquoise
circ_1450	brown
circ_1451	grey
circ_1452	darkturquoise
circ_1453	grey
circ_1454	turquoise
circ_1455	grey
circ_1456	turquoise
circ_1457	cyan
circ_1460	darkgreen
circ_1463	grey
circ_1465	salmon
circ_1470	grey
circ_1471	brown
circ_1473	grey
circ_1477	orange
circ_1480	grey
circ_1481	black
circ_1482	turquoise
circ_1483	turquoise
circ_1490	greenyellow
circ_1493	turquoise
circ_1501	grey
circ_1508	grey
circ_1517	pink
circ_1519	pink
circ_1520	grey
circ_1521	turquoise
circ_1524	grey
circ_1528	purple
circ_1530	turquoise
circ_1532	pink
circ_1540	turquoise
circ_1542	red
circ_1550	turquoise
circ_1552	lightcyan
circ_1553	grey
circ_1556	turquoise
circ_1566	grey
circ_1569	grey
circ_1578	grey
circ_1580	purple
circ_1581	grey
circ_1583	turquoise
circ_1585	grey
circ_1595	grey
circ_1602	turquoise
circ_1603	turquoise
circ_1604	turquoise
circ_1608	lightyellow
circ_1610	brown
circ_1621	grey
circ_1624	grey
circ_1625	turquoise
circ_1626	green
circ_1629	grey
circ_1630	yellow
circ_1635	turquoise
circ_1636	grey
circ_1637	grey
circ_1639	grey
circ_1641	red
circ_1644	grey
circ_1645	black
circ_1648	grey
circ_1655	darkgreen
circ_1656	grey
circ_1660	grey
circ_1664	grey
circ_1665	grey
circ_1668	cyan
circ_1678	salmon
circ_1682	grey
circ_1695	greenyellow
circ_1697	grey
circ_1711	grey
circ_1724	grey
circ_1728	grey
circ_1729	grey
circ_1739	lightgreen
circ_1749	grey
circ_1751	black
circ_1753	grey
circ_1760	turquoise
circ_1767	grey
circ_1775	royalblue
circ_1785	grey
circ_1788	green
circ_1799	tan
circ_1803	grey
circ_1806	magenta
circ_1810	darkgrey
circ_1816	yellow
circ_1826	grey
circ_1828	turquoise
circ_1834	orange
circ_1856	turquoise
circ_1857	brown
circ_1866	grey
circ_1870	grey
circ_1873	turquoise
circ_1874	grey
circ_1876	grey
circ_1877	turquoise
circ_1885	yellow
circ_1889	turquoise
circ_1892	grey
circ_1894	turquoise
circ_1896	grey
circ_1898	grey
circ_1900	green
circ_1906	greenyellow
circ_1914	yellow
circ_1915	grey
circ_1918	red
circ_1920	turquoise
circ_1926	brown
circ_1930	grey
circ_1933	lightcyan
circ_1944	grey
circ_1946	grey
circ_1947	turquoise
circ_1948	turquoise
circ_1949	greenyellow
circ_1952	grey
circ_2003	magenta
circ_2007	brown
circ_2015	grey
circ_2016	grey
circ_2018	grey
circ_2019	turquoise
circ_2020	grey
circ_2024	pink
circ_2034	green
circ_2042	pink
circ_2047	grey
circ_2048	blue
circ_2050	grey
circ_2056	grey
circ_2057	darkgrey
circ_2058	grey
circ_2063	pink
circ_2066	turquoise
circ_2070	grey
circ_2071	grey
circ_2075	grey
circ_2079	greenyellow
circ_2080	blue
circ_2083	grey
circ_2089	grey
circ_2102	grey
circ_2103	salmon
circ_2109	grey
circ_2120	grey
circ_2126	grey
circ_2132	pink
circ_2133	grey
circ_2148	blue
circ_2153	grey
circ_2154	midnightblue
circ_2156	red
circ_2163	grey
circ_2172	turquoise
circ_2173	turquoise
circ_2181	grey
circ_2192	turquoise
circ_2201	red
circ_2205	turquoise
circ_2207	darkgrey
circ_2211	grey
circ_2212	grey
circ_2216	grey60
circ_2221	orange
circ_2224	red
circ_2227	grey
circ_2236	turquoise
circ_2240	turquoise
circ_2241	grey
circ_2242	grey
circ_2245	turquoise
circ_2246	grey
circ_2251	grey
circ_2254	green
circ_2256	grey
circ_2257	turquoise
circ_2259	grey
circ_2265	green
circ_2272	lightgreen
circ_2276	grey
circ_2280	grey
circ_2281	greenyellow
circ_2285	midnightblue
circ_2290	grey
circ_2297	royalblue
circ_2304	darkgrey
circ_2308	grey
circ_2312	grey
circ_2316	midnightblue
circ_2318	grey
circ_2323	grey
circ_2326	blue
circ_2329	grey
circ_2333	grey
circ_2335	turquoise
circ_2338	grey
circ_2339	grey
circ_2340	green
circ_2351	midnightblue
circ_2367	lightyellow
circ_2379	lightcyan
circ_2380	turquoise
circ_2381	blue
circ_2382	midnightblue
circ_2385	pink
circ_2386	pink
circ_2389	turquoise
circ_2391	turquoise
circ_2393	grey
circ_2394	grey
circ_2396	turquoise
circ_2398	turquoise
circ_2399	grey
circ_2429	grey
circ_2446	grey
circ_2449	grey
circ_2463	grey
circ_2467	darkred
circ_2481	turquoise
circ_2483	salmon
circ_2486	grey
circ_2487	darkgreen
circ_2488	grey
circ_2489	turquoise
circ_2554	turquoise
circ_2555	turquoise
circ_2556	green
circ_2557	turquoise
circ_2558	grey
circ_2560	turquoise
circ_2566	turquoise
circ_2569	grey
circ_2575	turquoise
circ_2576	turquoise
circ_2581	grey
circ_2582	green
circ_2583	lightyellow
circ_2585	turquoise
circ_2586	turquoise
circ_2588	turquoise
circ_2590	turquoise
circ_2592	grey
circ_2607	pink
circ_2637	green
circ_2650	grey
circ_2651	grey
circ_2653	grey
circ_2655	turquoise
circ_2656	turquoise
circ_2659	grey
circ_2660	grey
circ_2661	grey
circ_2662	turquoise
circ_2663	yellow
circ_2664	grey
circ_2684	grey
circ_2693	turquoise
circ_2695	grey
circ_2696	grey
circ_2698	lightgreen
circ_2699	turquoise
circ_2703	turquoise
circ_2709	grey
circ_2710	grey
circ_2711	salmon
circ_2714	grey60
circ_2715	grey
circ_2730	grey
circ_2733	turquoise
circ_2745	brown
circ_2747	grey60
circ_2750	orange
circ_2764	brown
circ_2776	grey
circ_2780	brown
circ_2782	blue
circ_2789	red
circ_2801	grey
circ_2802	turquoise
circ_2811	turquoise
circ_2812	turquoise
circ_2816	turquoise
circ_2818	grey
circ_2821	grey
circ_2856	grey
circ_2861	grey
circ_2867	grey
circ_2870	grey
circ_2884	black
circ_2885	grey
circ_2895	turquoise
circ_2897	tan
circ_2898	pink
circ_2899	turquoise
circ_2900	blue
circ_2904	turquoise
circ_2911	grey
circ_2920	darkgrey
circ_2921	grey
circ_2924	grey
circ_2927	green
circ_2929	grey
circ_2930	turquoise
circ_2933	grey
circ_2936	grey
circ_2938	turquoise
circ_2940	grey
circ_2941	grey
circ_2955	grey
circ_2977	turquoise
circ_2979	grey
circ_2983	grey
circ_2985	turquoise
circ_2986	grey
circ_2988	grey
circ_2989	turquoise
circ_2991	turquoise
circ_2996	grey
circ_2997	grey
circ_3003	turquoise
circ_3006	yellow
circ_3013	grey
circ_3020	grey
circ_3021	grey
circ_3024	darkgrey
circ_3025	blue
circ_3026	black
circ_3027	grey
circ_3028	yellow
circ_3030	grey
circ_3034	purple
circ_3038	turquoise
circ_3039	turquoise
circ_3044	grey
circ_3045	grey
circ_3047	grey
circ_3050	turquoise
circ_3051	turquoise
circ_3052	red
circ_3056	purple
circ_3062	green
circ_3074	grey
circ_3083	grey
circ_3092	grey
circ_3097	turquoise
circ_3098	red
circ_3100	turquoise
circ_3102	turquoise
circ_3103	grey
circ_3105	grey
circ_3110	grey
circ_3125	turquoise
circ_3130	grey
circ_3160	grey
circ_3165	grey
circ_3183	brown
circ_3184	yellow
circ_3185	turquoise
circ_3186	turquoise
circ_3187	turquoise
circ_3190	turquoise
circ_3191	pink
circ_3194	magenta
circ_3200	grey
circ_3201	turquoise
circ_3202	turquoise
circ_3203	turquoise
circ_3210	grey
circ_3213	black
circ_3214	grey
circ_3215	turquoise
circ_3218	turquoise
circ_3232	grey
circ_3235	turquoise
circ_3244	magenta
circ_3251	grey
circ_3265	grey
circ_3275	black
circ_3278	grey
circ_3279	purple
circ_3283	greenyellow
circ_3287	grey
circ_3288	grey
circ_3323	grey
circ_3333	grey
circ_3341	grey
circ_3343	grey
circ_3348	grey
circ_3349	turquoise
circ_3350	grey
circ_3351	lightgreen
circ_3352	grey
circ_3359	yellow
circ_3360	grey
circ_3363	grey
circ_3367	purple
circ_3372	grey
circ_3373	greenyellow
circ_3382	grey
circ_3395	grey
circ_3396	grey
circ_3399	magenta
circ_3401	grey
circ_3402	grey
circ_3404	darkturquoise
circ_3419	grey
circ_3426	magenta
circ_3427	blue
circ_3429	midnightblue
circ_3430	yellow
circ_3431	turquoise
circ_3438	yellow
circ_3439	turquoise
circ_3440	yellow
circ_3441	midnightblue
circ_3449	grey
circ_3451	grey
circ_3455	salmon
circ_3461	turquoise
circ_3465	blue
circ_3476	turquoise
circ_3486	grey
circ_3490	grey
circ_3492	turquoise
circ_3493	turquoise
circ_3494	grey
circ_3502	grey
circ_3506	grey
circ_3509	blue
circ_3510	blue
circ_3513	brown
circ_3514	turquoise
circ_3516	midnightblue
circ_3517	turquoise
circ_3546	darkturquoise
circ_3557	grey
circ_3562	green
circ_3566	turquoise
circ_3569	grey
circ_3577	grey
circ_3578	grey
circ_3582	darkgreen
circ_3585	grey
circ_3588	red
circ_3589	turquoise
circ_3590	darkred
circ_3591	grey
circ_3605	brown
circ_3618	turquoise
circ_3619	red
circ_3620	grey
circ_3625	salmon
circ_3627	darkgreen
circ_3630	grey
circ_3631	turquoise
circ_3644	red
circ_3661	lightgreen
circ_3674	grey
circ_3680	turquoise
circ_3681	grey
circ_3684	grey
circ_3689	darkgrey
circ_3696	grey
circ_3697	brown
circ_3698	turquoise
circ_3706	turquoise
circ_3716	pink
circ_3718	grey
circ_3719	grey
circ_3726	pink
circ_3737	turquoise
circ_3742	grey
circ_3744	grey
circ_3747	grey
circ_3748	turquoise
circ_3759	grey
circ_3770	lightyellow
circ_3777	turquoise
circ_3779	salmon
circ_3780	grey
circ_3781	grey
circ_3783	cyan
circ_3784	grey
circ_3787	grey
circ_3792	grey
circ_3794	turquoise
circ_3801	turquoise
circ_3805	grey
circ_3808	red
circ_3809	grey
circ_3812	yellow
circ_3818	lightgreen
circ_3848	grey
circ_3857	purple
circ_3865	turquoise
circ_3869	grey
circ_3878	grey
circ_3882	turquoise
circ_3895	brown
circ_3896	grey
circ_3898	grey
circ_3900	grey
circ_3902	turquoise
circ_3903	brown
circ_3905	purple
circ_3909	orange
circ_3913	tan
circ_3916	brown
circ_3919	grey
circ_3924	grey
circ_3925	grey
circ_3926	pink
circ_3938	turquoise
circ_3948	turquoise
circ_3949	turquoise
circ_3954	pink
circ_3966	turquoise
circ_3970	grey
circ_3971	grey
circ_3974	grey
circ_3995	grey
circ_3998	grey
circ_4009	grey
circ_4011	grey
circ_4013	grey
circ_4017	grey
circ_4019	grey
circ_4021	cyan
circ_4022	grey
circ_4023	turquoise
circ_4025	black
circ_4027	yellow
circ_4031	turquoise
circ_4032	grey
circ_4033	grey
circ_4052	blue
circ_4057	brown
circ_4071	yellow
circ_4074	yellow
circ_4085	grey
circ_4087	grey
circ_4088	salmon
circ_4090	grey
circ_4093	darkturquoise
circ_4095	grey
circ_4097	turquoise
circ_4099	cyan
circ_4103	turquoise
circ_4105	red
circ_4107	grey
circ_4109	grey
circ_4110	turquoise
circ_4112	salmon
circ_4114	grey
circ_4117	turquoise
circ_4118	pink
circ_4121	turquoise
circ_4122	grey
circ_4124	orange
circ_4127	turquoise
circ_4131	grey
circ_4132	grey
circ_4134	turquoise
circ_4140	grey
circ_4141	blue
circ_4142	royalblue
circ_4143	grey
circ_4147	greenyellow
circ_4173	grey
circ_4179	grey60
circ_4180	turquoise
circ_4183	pink
circ_4184	black
circ_4195	turquoise
circ_4197	grey
circ_4200	blue
circ_4203	grey
circ_4208	green
circ_4211	turquoise
circ_4212	yellow
circ_4217	grey
circ_4227	turquoise
circ_4238	grey60
circ_4242	grey
circ_4254	grey
circ_4255	grey
circ_4256	turquoise
circ_4260	turquoise
circ_4261	turquoise
circ_4262	turquoise
circ_4264	turquoise
circ_4265	greenyellow
circ_4272	grey
circ_4273	grey
circ_4276	grey
circ_4285	blue
circ_4287	turquoise
circ_4289	turquoise
circ_4312	salmon
circ_4314	grey
circ_4326	grey
circ_4328	grey
circ_4351	grey
circ_4352	grey
circ_4357	turquoise
circ_4358	darkturquoise
circ_4366	grey
circ_4371	grey
circ_4385	salmon
circ_4387	turquoise
circ_4404	turquoise
circ_4417	turquoise
circ_4420	grey
circ_4422	pink
circ_4428	turquoise
circ_4435	grey
circ_4437	grey
circ_4448	magenta
circ_4452	grey
circ_4455	pink
circ_4457	grey
circ_4468	turquoise
circ_4470	lightcyan
circ_4481	yellow
circ_4482	grey
circ_4484	grey
circ_4491	turquoise
circ_4493	magenta
circ_4498	brown
circ_4502	brown
circ_4504	salmon
circ_4512	salmon
circ_4526	purple
circ_4536	grey
circ_4537	purple
circ_4539	blue
circ_4551	yellow
circ_4555	grey
circ_4565	lightyellow
circ_4566	grey
circ_4568	grey
circ_4577	magenta
circ_4578	midnightblue
circ_4579	darkred
circ_4581	turquoise
circ_4582	yellow
circ_4583	turquoise
circ_4584	magenta
circ_4585	lightyellow
circ_4586	royalblue
circ_4592	grey
circ_4596	grey
circ_4616	turquoise
circ_4618	turquoise
circ_4621	magenta
circ_4622	grey60
circ_4624	grey
circ_4628	grey
circ_4635	grey
circ_4640	lightcyan
circ_4642	grey
circ_4643	turquoise
circ_4653	grey
circ_4656	turquoise
circ_4659	grey
circ_4661	blue
circ_4663	blue
circ_4667	grey
circ_4668	grey
circ_4670	grey
circ_4672	grey
circ_4673	grey
circ_4675	turquoise
circ_4676	darkgreen
circ_4682	grey
circ_4683	brown
circ_4685	turquoise
circ_4687	turquoise
circ_4692	blue
circ_4702	turquoise
circ_4703	grey
circ_4712	purple
circ_4713	grey
circ_4715	turquoise
circ_4721	grey
circ_4722	yellow
circ_4726	grey
circ_4727	yellow
circ_4740	grey
circ_4745	grey
circ_4746	grey
circ_4747	turquoise
circ_4748	grey
circ_4757	midnightblue
circ_4763	turquoise
circ_4769	grey
circ_4771	turquoise
circ_4778	grey
circ_4793	darkred
circ_4794	grey
circ_4801	red
circ_4808	pink
circ_4811	grey
circ_4821	brown
circ_4825	turquoise
circ_4826	pink
circ_4839	grey
circ_4843	grey
circ_4846	brown
circ_4852	grey
circ_4853	grey
circ_4854	turquoise
circ_4856	pink
circ_4859	lightyellow
circ_4861	grey
circ_4863	grey
circ_4865	turquoise
circ_4868	turquoise
circ_4869	grey
circ_4870	pink
circ_4872	greenyellow
circ_4873	red
circ_4874	black
circ_4875	grey
circ_4877	lightcyan
circ_4878	midnightblue
circ_4880	turquoise
circ_4883	turquoise
circ_4886	grey
circ_4887	grey
circ_4888	turquoise
circ_4889	black
circ_4892	grey
circ_4894	grey
circ_4895	grey
circ_4898	grey
circ_4899	turquoise
circ_4901	greenyellow
circ_4903	turquoise
circ_4904	greenyellow
circ_4910	brown
circ_4912	turquoise
circ_4914	grey
circ_4916	turquoise
circ_4917	lightyellow
circ_4925	grey
circ_4928	grey
circ_4933	grey
circ_4936	grey
circ_4937	grey
circ_4938	pink
circ_4939	grey
circ_4942	grey
circ_4945	grey
circ_4952	turquoise
circ_4957	grey
circ_4964	grey
circ_4968	tan
circ_4972	turquoise
circ_4973	lightyellow
circ_4976	turquoise
circ_4977	turquoise
circ_4979	turquoise
circ_4980	grey
circ_4984	turquoise
circ_4985	lightyellow
circ_4995	darkturquoise
circ_4999	grey
circ_5001	brown
circ_5005	yellow
circ_5018	black
circ_5023	grey
circ_5024	turquoise
circ_5026	magenta
circ_5029	grey
circ_5054	salmon
circ_5074	turquoise
circ_5082	grey
circ_5085	greenyellow
circ_5102	pink
circ_5126	grey
circ_5130	turquoise
circ_5132	cyan
circ_5138	grey
circ_5141	black
circ_5143	grey
circ_5145	grey
circ_5150	salmon
circ_5152	turquoise
circ_5162	grey
circ_5165	grey
circ_5179	turquoise
circ_5181	green
circ_5182	grey
circ_5188	grey
circ_5191	red
circ_5200	orange
circ_5201	grey
circ_5203	turquoise
circ_5205	magenta
circ_5206	darkgrey
circ_5219	magenta
circ_5220	grey
circ_5222	brown
circ_5236	grey
circ_5243	grey
circ_5248	purple
circ_5252	grey
circ_5254	grey
circ_5272	grey
circ_5278	green
circ_5280	grey
circ_5282	grey
circ_5284	brown
circ_5288	turquoise
circ_5291	turquoise
circ_5300	grey
circ_5302	blue
circ_5304	green
circ_5308	turquoise
circ_5309	royalblue
circ_5310	darkgrey
circ_5311	grey
circ_5312	yellow
circ_5315	grey
circ_5335	grey
circ_5342	red
circ_5343	grey
circ_5344	grey
circ_5349	grey
circ_5360	grey
circ_5378	pink
circ_5390	grey
circ_5405	grey
circ_5417	brown
circ_5433	lightcyan
circ_5436	grey
circ_5439	turquoise
circ_5440	red
circ_5443	turquoise
circ_5444	orange
circ_5445	royalblue
circ_5455	tan
circ_5463	grey
circ_5475	turquoise
circ_5476	royalblue
circ_5479	grey
circ_5485	grey
circ_5486	turquoise
circ_5502	grey
circ_5503	grey
circ_5515	grey
circ_5516	turquoise
circ_5519	turquoise
circ_5521	grey
circ_5524	turquoise
circ_5525	turquoise
circ_5527	salmon
circ_5532	grey
circ_5534	turquoise
circ_5537	turquoise
circ_5538	yellow
circ_5539	turquoise
circ_5540	turquoise
circ_5542	turquoise
circ_5543	yellow
circ_5546	magenta
circ_5547	pink
circ_5550	turquoise
circ_5551	green
circ_5552	grey
circ_5553	grey
circ_5555	turquoise
circ_5559	grey
circ_5565	turquoise
circ_5568	grey
circ_5572	grey
circ_5573	turquoise
circ_5586	turquoise
circ_5589	grey
circ_5595	grey
circ_5600	blue
circ_5601	cyan
circ_5608	darkgrey
circ_5620	blue
circ_5621	lightyellow
circ_5628	grey
circ_5630	darkgreen
circ_5633	yellow
circ_5637	grey
circ_5641	red
circ_5647	grey
circ_5665	blue
circ_5669	grey
circ_5672	turquoise
circ_5674	turquoise
circ_5675	grey
circ_5676	lightgreen
circ_5677	lightyellow
circ_5678	grey
circ_5680	grey
circ_5682	blue
circ_5683	grey
circ_5687	brown
circ_5692	turquoise
circ_5696	orange
circ_5699	grey60
circ_5700	black
circ_5702	brown
circ_5705	grey
circ_5707	grey
circ_5716	black
circ_5717	turquoise
circ_5719	turquoise
circ_5720	green
circ_5726	grey
circ_5729	turquoise
circ_5735	grey
circ_5737	grey
circ_5738	yellow
circ_5741	grey
circ_5743	turquoise
circ_5746	red
circ_5748	red
circ_5752	grey
circ_5753	turquoise
circ_5754	grey
circ_5755	grey
circ_5756	turquoise
circ_5757	grey
circ_5758	grey
circ_5759	grey
circ_5760	turquoise
circ_5761	grey
circ_5780	grey
circ_5784	grey
circ_5790	red
circ_5796	grey
circ_5798	darkgreen
circ_5801	grey
circ_5805	purple
circ_5807	grey
circ_5818	grey
circ_5819	pink
circ_5823	magenta
circ_5824	turquoise
circ_5830	grey
circ_5832	grey
circ_5834	turquoise
circ_5840	grey
circ_5841	blue
circ_5842	grey
circ_5849	grey
circ_5853	grey
circ_5858	magenta
circ_5860	yellow
circ_5862	turquoise
circ_5868	grey
circ_5870	green
circ_5872	turquoise
circ_5873	lightyellow
circ_5877	grey
circ_5881	grey
circ_5883	turquoise
circ_5886	salmon
circ_5890	turquoise
circ_5903	darkgreen
circ_5914	pink
circ_5919	grey
circ_5921	salmon
circ_5924	turquoise
circ_5928	red
circ_5932	turquoise
circ_5935	grey
circ_5937	black
circ_5945	turquoise
circ_5947	grey
circ_5957	greenyellow
circ_5960	turquoise
circ_5970	grey
circ_5971	turquoise
circ_5976	grey
circ_5982	red
circ_5988	grey
circ_6023	grey
circ_6029	darkred
circ_6034	grey
circ_6044	magenta
circ_6045	grey
circ_6047	grey
circ_6062	turquoise
circ_6066	grey
circ_6074	turquoise
circ_6075	lightyellow
circ_6076	grey
circ_6087	darkgrey
circ_6088	grey
circ_6093	grey
circ_6101	turquoise
circ_6107	greenyellow
circ_6110	royalblue
circ_6115	yellow
circ_6124	grey
circ_6130	turquoise
circ_6136	grey
circ_6139	royalblue
circ_6147	salmon
circ_6148	grey60
circ_6153	blue
circ_6175	grey
circ_6192	grey
circ_6196	purple
circ_6217	grey
circ_6219	turquoise
circ_6226	grey
circ_6228	turquoise
circ_6242	grey60
circ_6244	lightgreen
circ_6245	grey
circ_6254	grey
circ_6259	grey
circ_6260	magenta
circ_6263	turquoise
circ_6266	darkgreen
circ_6271	grey
circ_6275	turquoise
circ_6278	turquoise
circ_6281	grey
circ_6282	grey
circ_6284	grey
circ_6296	grey60
circ_6308	brown
circ_6311	turquoise
circ_6317	grey
circ_6320	lightyellow
circ_6329	grey
circ_6332	grey
circ_6334	grey
circ_6335	turquoise
circ_6338	turquoise
circ_6343	magenta
circ_6347	salmon
circ_6348	pink
circ_6349	midnightblue
circ_6357	purple
circ_6360	darkgrey
circ_6361	turquoise
circ_6364	grey
circ_6371	grey
circ_6372	grey
circ_6375	lightcyan
circ_6377	turquoise
circ_6379	turquoise
circ_6380	turquoise
circ_6381	grey
circ_6384	grey
circ_6389	turquoise
circ_6426	cyan
circ_6433	black
circ_6434	grey
circ_6450	grey
circ_6472	red
circ_6488	magenta
circ_6498	grey
circ_6499	magenta
circ_6505	blue
circ_6521	grey
circ_6523	darkgreen
circ_6524	grey
circ_6531	grey
circ_6537	grey
circ_6565	purple
circ_6571	grey
circ_6572	grey
circ_6573	grey
circ_6577	turquoise
circ_6587	darkgreen
circ_6590	grey
circ_6591	yellow
circ_6595	grey
circ_6597	turquoise
circ_6598	lightyellow
circ_6599	grey60
circ_6602	grey
circ_6609	grey
circ_6618	grey
circ_6622	darkgrey
circ_6628	brown
circ_6630	grey
circ_6638	turquoise
circ_6639	grey
circ_6645	grey
circ_6658	turquoise
circ_6661	turquoise
circ_6665	turquoise
circ_6667	lightgreen
circ_6668	grey
circ_6673	grey60
circ_6674	grey
circ_6681	grey
circ_6692	grey
circ_6694	grey
circ_6699	grey
circ_6700	pink
circ_6704	orange
circ_6715	grey
circ_6724	cyan
circ_6739	blue
circ_6740	grey
circ_6741	grey
circ_6746	royalblue
circ_6769	green
circ_6778	grey
circ_6789	grey
circ_6790	grey
circ_6791	grey
circ_6792	grey
circ_6793	lightgreen
circ_6802	grey
circ_6803	green
circ_6804	grey
circ_6805	grey
circ_6808	grey
circ_6809	grey
circ_6819	grey
circ_6820	grey
circ_6826	grey
circ_6828	grey
circ_6830	grey
circ_6853	blue
circ_6865	turquoise
circ_6866	grey
circ_6868	magenta
circ_6872	turquoise
circ_6901	turquoise
circ_6902	grey
circ_6903	darkturquoise
circ_6908	turquoise
circ_6909	grey
circ_6910	red
circ_6912	grey
circ_6914	grey
circ_6917	darkgrey
circ_6928	grey
circ_6930	salmon
circ_6931	turquoise
circ_6933	yellow
circ_6934	blue
circ_6940	grey
circ_6943	grey
circ_6946	turquoise
circ_6947	greenyellow
circ_6952	grey
circ_6954	grey
circ_6956	grey
circ_6957	grey
circ_6962	turquoise
circ_6973	lightgreen
circ_6979	turquoise
circ_6980	turquoise
circ_6981	magenta
circ_6982	turquoise
circ_6983	turquoise
circ_6984	grey
circ_7000	grey
circ_7002	grey
circ_7005	darkgrey
circ_7006	grey60
circ_7008	turquoise
circ_7011	salmon
circ_7015	turquoise
circ_7017	grey
circ_7021	grey
circ_7023	grey
circ_7030	blue
circ_7036	blue
circ_7044	magenta
circ_7047	grey
circ_7051	darkgrey
circ_7068	green
circ_7070	turquoise
circ_7071	turquoise
circ_7081	grey
circ_7110	turquoise
circ_7122	green
circ_7143	red
circ_7144	grey
circ_7145	grey
circ_7147	turquoise
circ_7148	magenta
circ_7149	turquoise
circ_7151	blue
circ_7152	grey
circ_7157	grey
circ_7158	grey
circ_7160	grey
circ_7165	lightgreen
circ_7172	black
circ_7173	turquoise
circ_7177	grey
circ_7178	turquoise
circ_7183	grey
circ_7184	grey
circ_7190	grey
circ_7204	turquoise
circ_7208	grey
circ_7217	grey
circ_7229	grey
circ_7232	grey
circ_7233	grey
circ_7234	greenyellow
circ_7235	turquoise
circ_7246	turquoise
circ_7247	grey
circ_7281	grey
circ_7291	purple
circ_7292	turquoise
circ_7305	brown
circ_7317	grey
circ_7335	blue
circ_7336	grey
circ_7341	grey
circ_7356	turquoise
circ_7380	grey
circ_7384	turquoise
circ_7385	grey
circ_7423	yellow
circ_7425	grey
circ_7427	grey
circ_7428	blue
circ_7429	tan
circ_7443	grey
circ_7445	grey
circ_7448	grey
circ_7458	magenta
circ_7463	grey
circ_7466	brown
circ_7472	grey
circ_7480	grey
circ_7482	grey
circ_7483	grey
circ_7484	grey
circ_7499	turquoise
circ_7502	brown
circ_7503	turquoise
circ_7507	grey
circ_7513	pink
circ_7516	turquoise
circ_7518	turquoise
circ_7526	purple
circ_7528	red
circ_7531	grey
circ_7533	turquoise
circ_7534	pink
circ_7535	grey
circ_7538	grey
circ_7549	grey
circ_7551	grey
circ_7555	darkgreen
circ_7562	magenta
circ_7563	black
circ_7572	turquoise
circ_7575	green
circ_7577	turquoise
circ_7578	grey
circ_7579	grey
circ_7580	turquoise
circ_7586	turquoise
circ_7587	green
circ_7588	grey
circ_7617	grey
circ_7619	grey
circ_7639	lightcyan
circ_7642	yellow
circ_7645	grey
circ_7647	grey
circ_7660	darkgreen
circ_7671	grey
circ_7672	grey
circ_7679	grey
circ_7686	grey
circ_7688	grey
circ_7696	red
circ_7697	grey
circ_7700	grey
circ_7701	grey
circ_7702	turquoise
circ_7703	grey
circ_7709	royalblue
circ_7712	grey
circ_7714	grey
circ_7721	grey
circ_7726	grey
circ_7728	grey
circ_7729	grey
circ_7731	darkturquoise
circ_7740	grey
circ_7749	black
circ_7759	grey
circ_7776	grey
circ_7796	grey
circ_7800	grey
circ_7809	pink
circ_7813	turquoise
circ_7814	grey
circ_7815	darkgreen
circ_7822	grey
circ_7828	grey
circ_7829	grey
circ_7830	turquoise
circ_7831	yellow
circ_7833	grey
circ_7834	pink
circ_7836	grey
circ_7837	turquoise
circ_7838	grey
circ_7840	turquoise
circ_7842	turquoise
circ_7845	turquoise
circ_7853	salmon
circ_7859	grey
circ_7861	grey
circ_7865	grey
circ_7902	grey
circ_7903	brown
circ_7904	grey
circ_7910	turquoise
circ_7918	green
circ_7928	midnightblue
circ_7932	grey
circ_7935	turquoise
circ_7950	red
circ_7959	grey
circ_7968	red
circ_7970	grey
circ_7974	grey
circ_7983	grey
circ_7985	grey
circ_7986	grey
circ_7989	turquoise
circ_7992	darkgrey
circ_7993	lightcyan
circ_7995	turquoise
circ_7997	green
circ_8002	darkgrey
circ_8003	grey
circ_8005	pink
circ_8006	purple
circ_8008	midnightblue
circ_8012	green
circ_8015	turquoise
circ_8020	turquoise
circ_8022	turquoise
circ_8024	turquoise
circ_8028	turquoise
circ_8029	turquoise
circ_8031	greenyellow
circ_8035	turquoise
circ_8039	grey
circ_8042	turquoise
circ_8043	turquoise
circ_8044	green
circ_8047	turquoise
circ_8048	turquoise
circ_8049	turquoise
circ_8050	grey
circ_8052	turquoise
circ_8053	yellow
circ_8054	turquoise
circ_8055	cyan
circ_8056	turquoise
circ_8057	grey
circ_8060	turquoise
circ_8062	grey
circ_8067	purple
circ_8068	lightyellow
circ_8072	grey
circ_8074	tan
circ_8078	salmon
circ_8087	grey
circ_8105	grey
circ_8108	grey
circ_8109	turquoise
circ_8116	turquoise
circ_8117	yellow
circ_8119	turquoise
circ_8121	turquoise
circ_8122	grey
circ_8125	purple
circ_8126	grey
circ_8130	grey
circ_8132	red
circ_8134	turquoise
circ_8136	turquoise
circ_8143	red
circ_8146	turquoise
circ_8148	grey
circ_8150	yellow
circ_8163	grey
circ_8172	turquoise
circ_8175	turquoise
circ_8186	turquoise
circ_8188	black
circ_8196	royalblue
circ_8217	turquoise
circ_8223	green
circ_8224	grey
circ_8226	lightgreen
circ_8228	grey
circ_8240	turquoise
circ_8255	grey
circ_8265	grey
circ_8268	midnightblue
circ_8269	turquoise
circ_8270	turquoise
circ_8271	turquoise
circ_8273	turquoise
circ_8276	turquoise
circ_8278	turquoise
circ_8279	turquoise
circ_8280	turquoise
circ_8283	turquoise
circ_8290	turquoise
circ_8293	green
circ_8294	turquoise
circ_8295	grey
circ_8308	grey
circ_8309	cyan
circ_8310	brown
circ_8315	turquoise
circ_8316	turquoise
circ_8320	grey
circ_8322	yellow
circ_8336	grey
circ_8357	turquoise
circ_8367	grey
circ_8380	grey
circ_8382	brown
circ_8388	turquoise
circ_8389	turquoise
circ_8390	turquoise
circ_8406	lightyellow
circ_8408	turquoise
circ_8418	turquoise
circ_8421	greenyellow
circ_8423	grey60
circ_8425	grey
circ_8443	pink
circ_8444	lightyellow
circ_8447	turquoise
circ_8448	grey
circ_8452	grey
circ_8466	grey
circ_8468	grey
circ_8476	grey
circ_8484	grey
circ_8488	grey
circ_8491	grey
circ_8498	turquoise
circ_8499	grey
circ_8501	red
circ_8508	turquoise
circ_8520	blue
circ_8526	brown
circ_8533	turquoise
circ_8550	turquoise
circ_8571	green
circ_8575	pink
circ_8577	grey
circ_8579	grey
circ_8581	grey
circ_8591	purple
circ_8595	cyan
circ_8600	blue
circ_8603	turquoise
circ_8605	grey
circ_8618	red
circ_8619	turquoise
circ_8621	turquoise
circ_8622	grey
circ_8628	grey
circ_8630	grey60
circ_8631	magenta
circ_8638	lightcyan
circ_8675	grey
circ_8689	grey
circ_8690	green
circ_8693	turquoise
circ_8703	midnightblue
circ_8705	grey
circ_8709	grey
circ_8713	cyan
circ_8715	grey
circ_8719	grey
circ_8721	magenta
circ_8724	lightgreen
circ_8753	turquoise
circ_8755	turquoise
circ_8759	green
circ_8760	orange
circ_8761	brown
circ_8764	grey60
circ_8765	turquoise
circ_8767	grey
circ_8770	turquoise
circ_8774	grey
circ_8777	darkgreen
circ_8789	grey
circ_8791	grey
circ_8794	grey
circ_8796	turquoise
circ_8799	grey
circ_8800	lightyellow
circ_8801	turquoise
circ_8802	grey
circ_8804	grey
circ_8809	turquoise
circ_8811	orange
circ_8812	turquoise
circ_8813	grey
circ_8817	turquoise
circ_8823	grey
circ_8824	turquoise
circ_8825	turquoise
circ_8827	turquoise
circ_8828	grey
circ_8830	grey
circ_8832	turquoise
circ_8846	grey
circ_8863	turquoise
circ_8865	turquoise
circ_8875	grey
circ_8880	grey
circ_8894	lightcyan
circ_8896	turquoise
circ_8897	turquoise
circ_8903	brown
circ_8915	grey
circ_8922	grey
circ_8923	lightyellow
circ_8931	darkturquoise
circ_8934	brown
circ_8947	midnightblue
circ_8949	grey
circ_8950	cyan
circ_8963	grey
circ_8969	grey60
circ_8971	grey
circ_8979	lightyellow
circ_8982	grey
circ_8985	brown
circ_8986	turquoise
circ_8990	grey
circ_8991	grey
circ_8994	green
circ_8997	grey
circ_9004	grey
circ_9005	grey
circ_9014	turquoise
circ_9016	grey
circ_9020	grey
circ_9023	turquoise
circ_9024	grey
circ_9027	grey
circ_9029	turquoise
circ_9032	grey
circ_9033	grey
circ_9034	red
circ_9038	turquoise
circ_9060	grey
circ_9072	grey
circ_9074	grey
circ_9076	turquoise
circ_9077	lightcyan
circ_9093	green
circ_9096	turquoise
circ_9097	turquoise
circ_9105	brown
circ_9118	grey
circ_9122	grey
circ_9127	magenta
circ_9133	grey
circ_9134	grey
circ_9136	grey
circ_9142	grey
circ_9157	salmon
circ_9159	turquoise
circ_9164	turquoise
circ_9170	midnightblue
circ_9180	yellow
circ_9181	grey
circ_9182	grey
circ_9185	turquoise
circ_9186	midnightblue
circ_9190	grey
circ_9191	yellow
circ_9200	grey
circ_9202	grey
circ_9203	grey
circ_9205	turquoise
circ_9206	turquoise
circ_9208	turquoise
circ_9211	turquoise
circ_9215	pink
circ_9216	grey
circ_9219	turquoise
circ_9221	turquoise
circ_9223	turquoise
circ_9227	grey
circ_9230	salmon
circ_9243	turquoise
circ_9247	grey
circ_9254	grey
circ_9256	grey
circ_9260	grey
circ_9266	grey
circ_9269	turquoise
circ_9271	turquoise
circ_9272	grey
circ_9276	turquoise
circ_9287	grey
circ_9293	cyan
circ_9295	orange
circ_9310	grey
circ_9314	grey
circ_9320	grey
circ_9321	midnightblue
circ_9323	turquoise
circ_9349	tan
circ_9374	grey
circ_9375	grey
circ_9381	turquoise
circ_9383	grey
circ_9385	turquoise
circ_9389	grey
circ_9401	turquoise
circ_9405	grey
circ_9410	turquoise
circ_9412	grey
circ_9432	green
circ_9435	grey
circ_9436	turquoise
circ_9442	grey
circ_9447	green
circ_9460	grey
circ_9467	grey
circ_9475	grey
circ_9476	grey
circ_9477	red
circ_9479	yellow
circ_9480	grey
circ_9485	turquoise
circ_9486	grey
circ_9489	grey
circ_9494	turquoise
circ_9495	brown
[truncated: 15,082 more rows]

## Sheet: module_network feature
module	clustering coefficient	network density	group	preservation
brown	0.883	0.344	LLI_all	LLI-gained
brown	0.869	0.349	LLI-F	LLI-gained
brown	0.719	0.021	F1SP	LLI-gained
brown	0.424	0.017	F1	LLI-gained
pink	0.878	0.475	LLI_all	LLI-gained
pink	0.867	0.409	LLI-F	LLI-gained
pink	0.44	0.018	F1SP	LLI-gained
pink	0.145	0.042	F1	LLI-gained
greenyellow	0.874	0.578	LLI_all	LLI-gained
greenyellow	0.855	0.542	LLI-F	LLI-gained
greenyellow	0.653	0.029	F1SP	LLI-gained
greenyellow	0.323	0.035	F1	LLI-gained
lightcyan	0.863	0.378	LLI_all	LLI-gained
lightcyan	0.853	0.415	LLI-F	LLI-gained
lightcyan	0.407	0.031	F1SP	LLI-gained
lightcyan	0.179	0.053	F1	LLI-gained
royalblue	0.87	0.293	LLI_all	LLI-gained
royalblue	0.85	0.347	LLI-F	LLI-gained
royalblue	0.472	0.031	F1SP	LLI-gained
royalblue	0.062	0.036	F1	LLI-gained
grey60	0.835	0.232	LLI_all	LLI-gained
grey60	0.886	0.281	LLI-F	LLI-gained
grey60	0.423	0.032	F1SP	LLI-gained
grey60	0.2	0.034	F1	LLI-gained
lightgreen	0.857	0.152	LLI_all	LLI-gained
lightgreen	0.876	0.22	LLI-F	LLI-gained
lightgreen	0.613	0.048	F1SP	LLI-gained
lightgreen	0.387	0.032	F1	LLI-gained
darkgrey	0.82	0.23	LLI_all	LLI-gained
darkgrey	0.812	0.277	LLI-F	LLI-gained
darkgrey	0.476	0.043	F1SP	LLI-gained
darkgrey	0.272	0.078	F1	LLI-gained
yellow	0.277	0.021	LLI_all	LLI-lost
yellow	0.532	0.016	LLI-F	LLI-lost
yellow	0.851	0.399	F1SP	LLI-lost
yellow	0.407	0.015	F1	LLI-lost
magenta	0.213	0.029	LLI_all	LLI-lost
magenta	0.345	0.018	LLI-F	LLI-lost
magenta	0.856	0.48	F1SP	LLI-lost
magenta	0.441	0.022	F1	LLI-lost
tan	0.25	0.058	LLI_all	LLI-lost
tan	0.343	0.028	LLI-F	LLI-lost
tan	0.872	0.631	F1SP	LLI-lost
tan	0.31	0.041	F1	LLI-lost
salmon	0.176	0.088	LLI_all	LLI-lost
salmon	0.287	0.025	LLI-F	LLI-lost
salmon	0.853	0.504	F1SP	LLI-lost
salmon	0.386	0.027	F1	LLI-lost
midnightblue	0	0.106	LLI_all	LLI-lost
midnightblue	0.302	0.035	LLI-F	LLI-lost
midnightblue	0.863	0.428	F1SP	LLI-lost
midnightblue	0.441	0.03	F1	LLI-lost
lightyellow	0	0.143	LLI_all	LLI-lost
lightyellow	0.243	0.039	LLI-F	LLI-lost
lightyellow	0.864	0.544	F1SP	LLI-lost
lightyellow	0.498	0.082	F1	LLI-lost
orange	0.273	0.127	LLI_all	LLI-lost
orange	0.312	0.065	LLI-F	LLI-lost
orange	0.86	0.475	F1SP	LLI-lost
orange	0.117	0.084	F1	LLI-lost
