# Supplementary material for: Specific Gain and Loss of Co-Expression Modules in Long-Lived Individuals Indicate a Role of circRNAs in Human Longevity
Source: Genes (Basel). 2022 Apr 24;13(5):749. doi: 10.3390/genes13050749 (PMC9140997; doi:10.3390/genes13050749)
Supplement: Supplementary file 1 [file genes-13-00749-s001.zip › Table S4.xlsx]

## Sheet: Sheet1
	pvalue	cor	adjp
circ_5	0.142016	0.155133	0.99994
circ_39	0.158709	0.148981	0.99994
circ_40	0.0488549	0.207115	0.99994
circ_41	0.815674	0.0247756	0.99994
circ_47	0.0146296	0.255205	0.99994
circ_48	0.819984	-0.0241862	0.99994
circ_57	0.854939	-0.0194316	0.99994
circ_131	0.91017	-0.0119925	0.99994
circ_142	0.456994	-0.0789414	0.99994
circ_151	0.241571	0.124001	0.99994
circ_166	0.936646	0.00844908	0.99994
circ_173	0.152948	-0.151047	0.99994
circ_174	0.976829	-0.00308742	0.99994
circ_175	0.285578	0.113148	0.99994
circ_178	0.48429	-0.0742441	0.99994
circ_185	0.598397	0.055944	0.99994
circ_208	0.690186	0.0423517	0.99994
circ_211	0.989501	-0.0013988	0.99994
circ_212	0.867448	0.0177398	0.99994
circ_215	0.353892	-0.0983063	0.99994
circ_217	0.441285	-0.0817151	0.99994
circ_225	0.961497	-0.00513145	0.99994
circ_259	0.271181	-0.116565	0.99994
circ_264	0.435777	0.0827006	0.99994
circ_292	0.387206	0.0917214	0.99994
circ_310	0.862546	-0.0184023	0.99994
circ_336	0.594651	0.0565168	0.99994
circ_339	0.969595	-0.00405161	0.99994
circ_345	0.315443	-0.106406	0.99994
circ_346	0.652075	-0.0479002	0.99994
circ_359	0.734628	0.0360207	0.99994
circ_406	0.992975	-0.000935915	0.99994
circ_426	0.333554	-0.102517	0.99994
circ_429	0.0576615	-0.199743	0.99994
circ_435	0.609161	-0.0543069	0.99994
circ_448	0.421073	0.0853668	0.99994
circ_476	0.110573	-0.168398	0.99994
circ_477	0.206414	-0.133702	0.99994
circ_479	0.0521386	-0.204248	0.99994
circ_499	0.0251251	-0.234715	0.99994
circ_504	0.806058	-0.0260933	0.99994
circ_509	0.173788	-0.143826	0.99994
circ_520	0.433084	-0.083185	0.99994
circ_531	0.340218	-0.10112	0.99994
circ_537	0.327035	-0.103901	0.99994
circ_540	0.484107	-0.0742751	0.99994
circ_543	0.570507	0.0602486	0.99994
circ_546	0.346534	-0.0998117	0.99994
circ_549	0.337066	-0.101778	0.99994
circ_552	0.289343	-0.112273	0.99994
circ_557	0.0213143	0.241115	0.99994
circ_559	0.933564	0.00886098	0.99994
circ_607	0.987617	-0.00164985	0.99994
circ_648	0.907477	0.0123536	0.99994
circ_667	0.807746	-0.0258617	0.99994
circ_669	0.0957583	-0.175688	0.99994
circ_679	0.200899	0.135328	0.99994
circ_684	0.679827	0.0438479	0.99994
circ_685	0.520674	-0.0681963	0.99994
circ_692	0.610866	-0.0540488	0.99994
circ_693	0.773255	0.0306193	0.99994
circ_695	0.883379	-0.0155916	0.99994
circ_700	0.972691	-0.00363899	0.99994
circ_701	0.0924807	-0.17742	0.99994
circ_702	0.217953	-0.130398	0.99994
circ_706	0.342101	-0.100728	0.99994
circ_710	0.608956	-0.054338	0.99994
circ_717	0.649523	0.0482762	0.99994
circ_720	0.392487	-0.0907095	0.99994
circ_739	0.153294	0.150922	0.99994
circ_782	0.674224	-0.0446609	0.99994
circ_793	0.531179	0.0664908	0.99994
circ_807	0.629214	0.0512904	0.99994
circ_810	0.0412173	-0.214458	0.99994
circ_813	0.687896	-0.0426817	0.99994
circ_817	0.406492	-0.0880646	0.99994
circ_818	0.637518	0.0500531	0.99994
circ_819	0.622793	0.0522517	0.99994
circ_820	0.477567	0.0753874	0.99994
circ_821	0.263002	0.118561	0.99994
circ_829	0.368742	0.0953261	0.99994
circ_832	0.46932	0.0768019	0.99994
circ_833	0.197776	0.136263	0.99994
circ_841	0.9023	0.0130482	0.99994
circ_858	0.46527	0.0775015	0.99994
circ_865	0.670762	-0.0451645	0.99994
circ_881	0.533978	0.0660393	0.99994
circ_884	0.08029	-0.184319	0.99994
circ_888	0.113626	0.166991	0.99994
circ_907	0.227067	0.127875	0.99994
circ_912	0.206376	-0.133713	0.99994
circ_921	0.228855	-0.127388	0.99994
circ_924	0.74885	-0.0340221	0.99994
circ_926	0.478521	-0.0752248	0.99994
circ_941	0.921176	0.0105181	0.99994
circ_968	0.811399	0.0253609	0.99994
circ_989	0.320324	-0.105344	0.99994
circ_991	0.96939	-0.00407899	0.99994
circ_994	0.971345	0.0038184	0.99994
circ_1011	0.63566	0.0503294	0.99994
circ_1016	0.609931	-0.0541903	0.99994
circ_1019	0.59942	-0.0557879	0.99994
circ_1020	0.14003	0.155901	0.99994
circ_1021	0.338469	-0.101485	0.99994
circ_1022	0.927342	0.00969305	0.99994
circ_1052	0.762452	-0.0321215	0.99994
circ_1061	0.694332	-0.041755	0.99994
circ_1068	0.0580882	-0.19941	0.99994
circ_1081	0.735187	-0.035942	0.99994
circ_1083	0.193535	0.13755	0.99994
circ_1100	0.685782	-0.0429868	0.99994
circ_1103	0.822172	0.0238873	0.99994
circ_1114	0.853269	-0.0196578	0.99994
circ_1116	0.929469	0.00940853	0.99994
circ_1132	0.702263	-0.0406174	0.99994
circ_1137	0.790431	-0.0282432	0.99994
circ_1146	0.878699	-0.016222	0.99994
circ_1156	0.709428	0.0395937	0.99994
circ_1166	0.212135	0.132048	0.99994
circ_1198	0.192404	0.137897	0.99994
circ_1199	0.455387	-0.0792227	0.99994
circ_1200	0.200695	-0.135389	0.99994
circ_1201	0.0686846	-0.191715	0.99994
circ_1209	0.531206	-0.0664864	0.99994
circ_1217	0.548115	0.0637762	0.99994
circ_1221	0.971197	-0.00383815	0.99994
circ_1223	0.657944	0.0470378	0.99994
circ_1226	0.66044	-0.0466718	0.99994
circ_1237	0.103558	0.171748	0.99994
circ_1239	0.11463	-0.166535	0.99994
circ_1284	0.154326	0.150548	0.99994
circ_1288	0.954329	-0.00608776	0.99994
circ_1310	0.309763	-0.107655	0.99994
circ_1312	0.769365	-0.0311596	0.99994
circ_1328	0.218094	0.130358	0.99994
circ_1355	0.865913	0.0179472	0.99994
circ_1360	0.393702	-0.0904778	0.99994
circ_1364	0.253769	-0.120866	0.99994
circ_1367	0.136771	-0.157178	0.99994
circ_1372	0.880094	-0.016034	0.99994
circ_1390	0.809982	0.0255551	0.99994
circ_1391	0.598213	-0.0559721	0.99994
circ_1393	0.422314	0.0851397	0.99994
circ_1399	0.868277	0.0176278	0.99994
circ_1400	0.758812	-0.0326291	0.99994
circ_1402	0.629408	-0.0512614	0.99994
circ_1404	0.332807	-0.102675	0.99994
circ_1431	0.530476	-0.0666044	0.99994
circ_1432	0.51437	-0.0692282	0.99994
circ_1438	0.149984	0.152133	0.99994
circ_1440	0.426997	-0.0842864	0.99994
circ_1443	0.842874	0.0210679	0.99994
circ_1450	0.987145	-0.00171273	0.99994
circ_1454	0.332101	-0.102824	0.99994
circ_1456	0.46364	0.077784	0.99994
circ_1465	0.172734	-0.144176	0.99994
circ_1471	0.948136	0.00691439	0.99994
circ_1477	0.341307	-0.100893	0.99994
circ_1482	0.21689	0.130697	0.99994
circ_1483	0.876726	-0.016488	0.99994
circ_1490	0.517232	-0.068759	0.99994
circ_1493	0.629349	-0.0512702	0.99994
circ_1517	0.799387	-0.0270097	0.99994
circ_1519	0.0468867	0.208911	0.99994
circ_1521	0.614579	-0.0534877	0.99994
circ_1530	0.592039	-0.0569171	0.99994
circ_1532	0.908871	0.0121667	0.99994
circ_1540	0.1241	-0.162377	0.99994
circ_1550	0.753526	0.0333676	0.99994
circ_1552	0.148562	-0.15266	0.99994
circ_1556	0.0953289	-0.175912	0.99994
circ_1583	0.815389	-0.0248146	0.99994
circ_1602	0.905008	0.0126849	0.99994
circ_1603	0.669208	0.0453908	0.99994
circ_1604	0.536102	-0.0656973	0.99994
circ_1608	0.916181	-0.011187	0.99994
circ_1610	0.497337	0.072049	0.99994
circ_1625	0.385005	-0.0921455	0.99994
circ_1630	0.370022	-0.0950727	0.99994
circ_1635	0.00427802	-0.296807	0.99994
circ_1678	0.749874	-0.0338786	0.99994
circ_1695	0.440992	0.0817673	0.99994
circ_1739	0.209729	-0.13274	0.99994
circ_1760	0.32765	0.103769	0.99994
circ_1775	0.0557602	-0.201252	0.99994
circ_1799	0.708312	0.039753	0.99994
circ_1806	0.184374	-0.140401	0.99994
circ_1810	0.146571	-0.153403	0.99994
circ_1816	0.371385	0.0948035	0.99994
circ_1828	0.57196	0.0600219	0.99994
circ_1834	0.3698	-0.0951167	0.99994
circ_1856	0.590689	0.0571243	0.99994
circ_1857	0.280862	-0.114254	0.99994
circ_1873	0.758894	-0.0326177	0.99994
circ_1877	0.653735	0.047656	0.99994
circ_1885	0.6435	0.0491661	0.99994
circ_1889	0.395798	-0.0900791	0.99994
circ_1894	0.459698	-0.0784694	0.99994
circ_1906	0.732991	0.0362516	0.99994
circ_1914	0.611992	-0.0538785	0.99994
circ_1920	0.182763	-0.140913	0.99994
circ_1926	0.0454646	-0.210248	0.99994
circ_1933	0.70562	-0.0401373	0.99994
circ_1947	0.921693	-0.010449	0.99994
circ_1948	0.648152	0.0484785	0.99994
circ_1949	0.642428	-0.0493247	0.99994
circ_2003	0.00603097	0.285789	0.99994
circ_2007	0.990357	0.00128471	0.99994
circ_2019	0.863571	0.0182636	0.99994
circ_2024	0.0416117	-0.214053	0.99994
circ_2042	0.934729	0.00870525	0.99994
circ_2057	0.494243	-0.0725669	0.99994
circ_2063	0.814013	-0.0250029	0.99994
circ_2066	0.558496	0.0621323	0.99994
circ_2079	0.347863	-0.0995382	0.99994
circ_2103	0.379383	-0.0932357	0.99994
circ_2132	0.420505	-0.085471	0.99994
circ_2154	0.684407	0.0431853	0.99994
circ_2172	0.595811	0.0563392	0.99994
circ_2173	0.739538	-0.0353293	0.99994
circ_2192	0.475149	-0.0758008	0.99994
circ_2205	0.983978	-0.00213467	0.99994
circ_2207	0.960342	-0.00528558	0.99994
circ_2216	0.244526	-0.123232	0.99994
circ_2221	0.0437854	0.211872	0.99994
circ_2236	0.643622	-0.049148	0.99994
circ_2240	0.685403	-0.0430415	0.99994
circ_2245	0.33946	-0.101278	0.99994
circ_2257	0.75483	0.0331853	0.99994
circ_2272	0.834117	-0.0222587	0.99994
circ_2281	0.575129	0.0595286	0.99994
circ_2285	0.464009	-0.0777199	0.99994
circ_2297	0.886631	-0.0151538	0.99994
circ_2304	0.161051	0.148158	0.99994
circ_2316	0.392981	-0.0906153	0.99994
circ_2335	0.26664	0.117668	0.99994
circ_2351	0.81338	-0.0250896	0.99994
circ_2367	0.905559	-0.0126109	0.99994
circ_2379	0.441568	0.0816645	0.99994
circ_2380	0.347451	-0.0996229	0.99994
circ_2382	0.905981	-0.0125543	0.99994
circ_2385	0.911068	-0.0118721	0.99994
circ_2386	0.32742	-0.103818	0.99994
circ_2389	0.112996	-0.167279	0.99994
circ_2391	0.335745	-0.102056	0.99994
circ_2396	0.0616876	-0.196677	0.99994
circ_2398	0.543131	-0.0645706	0.99994
circ_2481	0.422088	-0.0851811	0.99994
circ_2483	0.258223	-0.119747	0.99994
circ_2489	0.222001	-0.129268	0.99994
circ_2554	0.385782	-0.0919956	0.99994
circ_2555	0.327933	-0.103709	0.99994
circ_2557	0.221258	-0.129474	0.99994
circ_2560	0.293725	0.111264	0.99994
circ_2566	0.490154	-0.0732537	0.99994
circ_2575	0.98575	0.00189857	0.99994
circ_2576	0.518707	-0.0685177	0.99994
circ_2583	0.767018	-0.0314858	0.99994
circ_2585	0.510961	-0.0697889	0.99994
circ_2586	0.542408	-0.0646862	0.99994
circ_2588	0.568115	0.0606222	0.99994
circ_2590	0.804088	-0.0263636	0.99994
circ_2607	0.674681	0.0445945	0.99994
circ_2655	0.727498	-0.0370274	0.99994
circ_2656	0.724658	0.0374293	0.99994
circ_2662	0.156206	-0.149872	0.99994
circ_2663	0.861949	-0.018483	0.99994
circ_2693	0.614791	-0.0534558	0.99994
circ_2698	0.444366	-0.0811668	0.99994
circ_2699	0.507396	0.0703772	0.99994
circ_2703	0.393116	0.0905895	0.99994
circ_2711	0.461907	0.078085	0.99994
circ_2714	0.0382253	-0.217647	0.99994
circ_2733	0.115556	0.166117	0.99994
circ_2745	0.862814	-0.018366	0.99994
circ_2747	0.115535	-0.166127	0.99994
circ_2750	0.977535	0.00299326	0.99994
circ_2764	0.62534	-0.05187	0.99994
circ_2780	0.233259	-0.1262	0.99994
circ_2802	0.145094	-0.153959	0.99994
circ_2811	0.400426	-0.0892033	0.99994
circ_2812	0.841888	-0.0212019	0.99994
circ_2816	0.356764	-0.097724	0.99994
circ_2895	0.304784	-0.108762	0.99994
circ_2897	0.94994	0.00667357	0.99994
circ_2898	0.629551	-0.05124	0.99994
circ_2899	0.615605	-0.053333	0.99994
circ_2904	0.303239	-0.109108	0.99994
circ_2920	0.382973	-0.0925385	0.99994
circ_2930	0.789639	0.0283524	0.99994
circ_2938	0.570728	0.0602141	0.99994
circ_2977	0.613759	-0.0536116	0.99994
circ_2985	0.055111	0.201777	0.99994
circ_2989	0.193049	-0.137699	0.99994
circ_2991	0.797681	-0.0272444	0.99994
circ_3003	0.418233	0.085888	0.99994
circ_3006	0.818322	-0.0244134	0.99994
circ_3024	0.691614	0.042146	0.99994
circ_3028	0.512496	0.0695362	0.99994
circ_3038	0.444147	0.0812056	0.99994
circ_3039	0.589079	-0.0573718	0.99994
circ_3050	0.479914	-0.0749874	0.99994
circ_3051	0.718661	0.0382796	0.99994
circ_3097	0.480762	-0.0748431	0.99994
circ_3100	0.640925	-0.0495475	0.99994
circ_3102	0.715644	-0.0387085	0.99994
circ_3125	0.295934	-0.11076	0.99994
circ_3183	0.445745	0.0809221	0.99994
circ_3184	0.600054	0.0556911	0.99994
circ_3185	0.95042	0.00660941	0.99994
circ_3186	0.26488	-0.118099	0.99994
circ_3187	0.219788	-0.129884	0.99994
circ_3190	0.582168	0.0584373	0.99994
circ_3191	0.774557	-0.0304387	0.99994
circ_3194	0.966392	-0.00447867	0.99994
circ_3201	0.929354	-0.00942386	0.99994
circ_3202	0.465515	-0.077459	0.99994
circ_3203	0.0651476	0.194169	0.99994
circ_3215	0.386938	0.0917729	0.99994
circ_3218	0.0705802	-0.190441	0.99994
circ_3235	0.679722	-0.0438632	0.99994
circ_3244	0.636311	-0.0502326	0.99994
circ_3283	0.290092	-0.1121	0.99994
circ_3349	0.26613	-0.117793	0.99994
circ_3351	0.895995	0.0138948	0.99994
circ_3359	0.600023	-0.0556959	0.99994
circ_3373	0.776202	0.0302107	0.99994
circ_3399	0.77918	-0.029798	0.99994
circ_3426	0.658416	-0.0469685	0.99994
circ_3429	0.375627	-0.0939696	0.99994
circ_3430	0.572928	0.0598711	0.99994
circ_3431	0.564263	0.0612254	0.99994
circ_3438	0.471527	0.0764222	0.99994
circ_3439	0.722175	0.0377811	0.99994
circ_3440	0.339748	-0.101218	0.99994
circ_3441	0.91599	0.0112127	0.99994
circ_3455	0.644084	-0.0490797	0.99994
circ_3461	0.600456	-0.0556299	0.99994
circ_3476	0.862917	0.0183522	0.99994
circ_3492	0.553926	0.0628541	0.99994
circ_3493	0.867598	0.0177196	0.99994
circ_3513	0.956129	-0.00584754	0.99994
circ_3514	0.709519	-0.0395807	0.99994
circ_3516	0.662338	-0.046394	0.99994
circ_3517	0.635757	-0.050315	0.99994
circ_3566	0.39205	-0.0907929	0.99994
circ_3589	0.629357	-0.051269	0.99994
circ_3605	0.298623	-0.110149	0.99994
circ_3618	0.677369	-0.0442043	0.99994
circ_3625	0.893297	-0.0142575	0.99994
circ_3631	0.457049	-0.078932	0.99994
circ_3661	0.611808	-0.0539063	0.99994
circ_3680	0.908071	-0.012274	0.99994
circ_3689	0.878685	-0.0162238	0.99994
circ_3697	0.139772	0.156001	0.99994
circ_3698	0.105171	-0.170962	0.99994
circ_3706	0.497862	-0.0719614	0.99994
circ_3716	0.842623	0.021102	0.99994
circ_3726	0.0111921	-0.264808	0.99994
circ_3737	0.213035	-0.131791	0.99994
circ_3748	0.846868	0.0205257	0.99994
circ_3770	0.229088	-0.127325	0.99994
circ_3777	0.613729	-0.053616	0.99994
circ_3779	0.19995	-0.135611	0.99994
circ_3794	0.50148	-0.0713583	0.99994
circ_3801	0.468889	-0.0768762	0.99994
circ_3812	0.879669	0.0160912	0.99994
circ_3818	0.700516	0.0408677	0.99994
circ_3865	0.641965	0.0493934	0.99994
circ_3882	0.149171	-0.152434	0.99994
circ_3895	0.386226	-0.0919101	0.99994
circ_3902	0.846923	-0.0205182	0.99994
circ_3903	0.688344	-0.0426171	0.99994
circ_3909	0.765813	-0.0316535	0.99994
circ_3913	0.932533	0.00899887	0.99994
circ_3916	0.686374	0.0429013	0.99994
circ_3926	0.679271	-0.0439286	0.99994
circ_3938	0.531292	0.0664725	0.99994
circ_3948	0.559151	-0.0620291	0.99994
circ_3949	0.154002	-0.150665	0.99994
circ_3954	0.224387	-0.128609	0.99994
circ_3966	0.160579	0.148323	0.99994
circ_4023	0.570507	0.0602485	0.99994
circ_4027	0.871984	-0.0171274	0.99994
circ_4031	0.457724	0.078814	0.99994
circ_4057	0.806343	-0.0260541	0.99994
circ_4071	0.0947204	0.176231	0.99994
circ_4074	0.697473	0.041304	0.99994
circ_4088	0.456545	-0.07902	0.99994
circ_4097	0.273756	0.115945	0.99994
circ_4103	0.783965	-0.029136	0.99994
circ_4110	0.568688	-0.0605326	0.99994
circ_4112	0.611287	-0.0539852	0.99994
circ_4117	0.668165	-0.0455428	0.99994
circ_4118	0.505137	-0.0707511	0.99994
circ_4121	0.870651	0.0173074	0.99994
circ_4124	0.422926	-0.085028	0.99994
circ_4127	0.57769	-0.0591308	0.99994
circ_4134	0.92021	0.0106475	0.99994
circ_4142	0.898408	0.0135707	0.99994
circ_4147	0.691699	-0.0421337	0.99994
circ_4179	0.63224	-0.0508388	0.99994
circ_4180	0.910486	-0.0119501	0.99994
circ_4183	0.924222	0.0101105	0.99994
circ_4195	0.209802	-0.132719	0.99994
circ_4211	0.435335	-0.08278	0.99994
circ_4212	0.533069	0.0661858	0.99994
circ_4227	0.0224377	-0.239133	0.99994
circ_4238	0.857284	0.0191141	0.99994
circ_4256	0.886743	0.0151387	0.99994
circ_4260	0.242047	-0.123877	0.99994
circ_4261	0.219508	-0.129962	0.99994
circ_4262	0.338694	-0.101438	0.99994
circ_4264	0.205896	-0.133854	0.99994
circ_4265	0.222738	0.129064	0.99994
circ_4287	0.443953	-0.0812402	0.99994
circ_4289	0.442446	-0.0815083	0.99994
circ_4312	0.540972	-0.064916	0.99994
circ_4357	0.676014	-0.044401	0.99994
circ_4385	0.693235	-0.0419128	0.99994
circ_4387	0.735894	0.0358424	0.99994
circ_4404	0.958154	0.0055774	0.99994
circ_4417	0.931034	-0.00919924	0.99994
circ_4422	0.0435923	-0.212062	0.99994
circ_4428	0.587956	-0.0575445	0.99994
circ_4448	0.762386	-0.0321308	0.99994
circ_4455	0.216396	-0.130837	0.99994
circ_4468	0.315881	-0.10631	0.99994
circ_4470	0.70498	-0.0402288	0.99994
circ_4481	0.634181	0.0505496	0.99994
circ_4491	0.541977	-0.0647551	0.99994
circ_4493	0.124118	0.162369	0.99994
circ_4498	0.881338	-0.0158665	0.99994
circ_4502	0.121056	-0.163686	0.99994
circ_4504	0.673964	-0.0446987	0.99994
circ_4512	0.0810843	-0.183845	0.99994
circ_4551	0.729178	0.03679	0.99994
circ_4565	0.792342	-0.0279797	0.99994
circ_4577	0.974073	-0.00345468	0.99994
circ_4578	0.532029	-0.0663536	0.99994
circ_4581	0.604811	-0.0549669	0.99994
circ_4582	0.563449	0.0613532	0.99994
circ_4583	0.584053	-0.0581462	0.99994
circ_4584	0.678462	-0.0440457	0.99994
circ_4585	0.855458	0.0193612	0.99994
circ_4586	0.171353	0.144636	0.99994
circ_4616	0.70735	-0.0398902	0.99994
circ_4618	0.670503	-0.0452021	0.99994
circ_4621	0.0716531	0.189733	0.99994
circ_4622	0.597856	-0.0560267	0.99994
circ_4640	0.666	0.0458587	0.99994
circ_4643	0.174486	0.143596	0.99994
circ_4656	0.158724	-0.148976	0.99994
circ_4675	0.910136	0.0119971	0.99994
circ_4683	0.0176534	0.248262	0.99994
circ_4685	0.599646	0.0557534	0.99994
circ_4687	0.232794	-0.126325	0.99994
circ_4702	0.986074	0.0018554	0.99994
circ_4715	0.516192	0.0689293	0.99994
circ_4722	0.678419	0.044052	0.99994
circ_4727	0.612775	0.0537601	0.99994
circ_4747	0.688223	0.0426345	0.99994
circ_4757	0.192922	-0.137738	0.99994
circ_4763	0.401287	-0.0890411	0.99994
circ_4771	0.268481	-0.11722	0.99994
circ_4808	0.155108	-0.150266	0.99994
circ_4821	0.561485	-0.0616617	0.99994
circ_4825	0.00998864	0.268788	0.99994
circ_4826	0.604517	0.0550117	0.99994
circ_4846	0.324798	-0.10438	0.99994
circ_4854	0.079168	-0.184995	0.99994
circ_4856	0.533541	-0.0661096	0.99994
circ_4859	0.391595	0.0908798	0.99994
circ_4865	0.624765	-0.051956	0.99994
circ_4868	0.62624	-0.0517351	0.99994
circ_4870	0.958402	0.0055443	0.99994
circ_4872	0.493622	0.072671	0.99994
circ_4877	0.908027	-0.0122798	0.99994
circ_4878	0.825909	-0.0233771	0.99994
circ_4880	0.36129	0.0968123	0.99994
circ_4883	0.657965	0.0470346	0.99994
circ_4888	0.517964	-0.0686391	0.99994
circ_4899	0.390882	-0.0910161	0.99994
circ_4901	0.360251	-0.0970209	0.99994
circ_4903	0.250889	-0.121597	0.99994
circ_4904	0.777605	-0.0300162	0.99994
circ_4910	0.270581	-0.11671	0.99994
circ_4912	0.628133	-0.051452	0.99994
circ_4916	0.00658918	0.282879	0.99994
circ_4917	0.77655	0.0301624	0.99994
circ_4938	0.185755	-0.139964	0.99994
circ_4952	0.121593	0.163453	0.99994
circ_4968	0.55977	0.0619317	0.99994
circ_4972	0.92567	-0.00991675	0.99994
circ_4973	0.668694	0.0454657	0.99994
circ_4976	0.9036	-0.0128738	0.99994
circ_4977	0.694138	0.041783	0.99994
circ_4979	0.976801	0.00309117	0.99994
circ_4984	0.849085	0.020225	0.99994
circ_4985	0.217069	0.130647	0.99994
circ_5001	0.857626	0.0190678	0.99994
circ_5005	0.991443	-0.00114008	0.99994
circ_5024	0.557567	-0.0622788	0.99994
circ_5026	0.397617	-0.0897342	0.99994
circ_5054	0.929484	-0.00940648	0.99994
circ_5074	0.56113	-0.0617175	0.99994
circ_5085	0.932233	0.00903893	0.99994
circ_5102	0.58266	0.0583613	0.99994
circ_5130	0.621111	-0.0525043	0.99994
circ_5150	0.867653	0.0177122	0.99994
circ_5152	0.808646	0.0257383	0.99994
circ_5179	0.418556	0.0858286	0.99994
circ_5200	0.775439	0.0303164	0.99994
circ_5203	0.241591	-0.123996	0.99994
circ_5205	0.279247	0.114636	0.99994
circ_5206	0.738265	-0.0355085	0.99994
circ_5219	0.646283	-0.0487546	0.99994
circ_5222	0.806924	-0.0259744	0.99994
circ_5284	0.902542	-0.0130157	0.99994
circ_5288	0.270518	0.116726	0.99994
circ_5291	0.269747	0.116912	0.99994
circ_5308	0.85808	-0.0190064	0.99994
circ_5309	0.562245	0.0615423	0.99994
circ_5310	0.105538	-0.170785	0.99994
circ_5312	0.35129	0.0988364	0.99994
circ_5378	0.285995	-0.11305	0.99994
circ_5417	0.740685	-0.035168	0.99994
circ_5433	0.714958	-0.038806	0.99994
circ_5439	0.870714	0.0172989	0.99994
circ_5443	0.903742	-0.0128546	0.99994
circ_5444	0.449793	-0.0802062	0.99994
circ_5445	0.710298	0.0394696	0.99994
circ_5455	0.363478	0.096374	0.99994
circ_5475	0.366278	-0.0958154	0.99994
circ_5476	0.0798438	0.184587	0.99994
circ_5486	0.109087	0.169093	0.99994
circ_5516	0.885303	-0.0153326	0.99994
circ_5519	0.657792	0.04706	0.99994
circ_5524	0.272093	0.116345	0.99994
circ_5525	0.925323	0.00996316	0.99994
circ_5527	0.839965	0.0214632	0.99994
circ_5534	0.689742	-0.0424156	0.99994
circ_5537	0.867133	0.0177823	0.99994
circ_5538	0.347397	-0.0996341	0.99994
circ_5539	0.261238	0.118998	0.99994
circ_5540	0.563483	-0.0613478	0.99994
circ_5542	0.76345	-0.0319825	0.99994
circ_5543	0.828171	0.0230687	0.99994
circ_5546	0.02349	0.237352	0.99994
circ_5547	0.0278554	0.230622	0.99994
circ_5550	0.190733	-0.138411	0.99994
circ_5555	0.465426	-0.0774745	0.99994
circ_5565	0.947457	-0.00700506	0.99994
circ_5573	0.271174	0.116567	0.99994
circ_5586	0.457395	-0.0788713	0.99994
circ_5608	0.236543	-0.125325	0.99994
circ_5621	0.408931	0.0876094	0.99994
circ_5633	0.762538	0.0321096	0.99994
circ_5672	0.024034	0.236458	0.99994
circ_5674	0.49251	0.0728575	0.99994
circ_5676	0.387269	0.0917093	0.99994
circ_5677	0.837265	-0.0218302	0.99994
circ_5687	0.0678177	-0.192307	0.99994
circ_5692	0.255274	-0.120487	0.99994
circ_5696	0.92906	-0.00946319	0.99994
circ_5699	0.608555	-0.0543988	0.99994
circ_5702	0.00297902	0.307982	0.99994
circ_5717	0.592972	-0.056774	0.99994
circ_5719	0.373907	-0.0943071	0.99994
circ_5729	0.133347	0.158546	0.99994
circ_5738	0.752025	-0.0335776	0.99994
circ_5743	0.808314	0.0257837	0.99994
circ_5753	0.526866	0.067189	0.99994
circ_5756	0.344049	-0.100325	0.99994
circ_5760	0.474374	-0.0759337	0.99994
circ_5819	0.351002	-0.0988953	0.99994
circ_5823	0.871298	0.01722	0.99994
circ_5824	0.722297	-0.0377638	0.99994
circ_5834	0.19755	-0.136331	0.99994
circ_5858	0.153864	-0.150715	0.99994
circ_5860	0.820457	0.0241216	0.99994
circ_5862	0.69292	-0.0419581	0.99994
circ_5872	0.265475	-0.117954	0.99994
circ_5873	0.609622	-0.0542372	0.99994
circ_5883	0.580578	-0.0586833	0.99994
circ_5886	0.769325	-0.0311652	0.99994
circ_5890	0.801957	0.0266564	0.99994
circ_5914	0.305558	0.108589	0.99994
circ_5921	0.442806	-0.0814441	0.99994
circ_5924	0.303325	-0.109089	0.99994
circ_5932	0.345324	0.100061	0.99994
circ_5945	0.755841	-0.0330439	0.99994
circ_5957	0.03156	-0.22558	0.99994
circ_5960	0.745506	-0.034491	0.99994
circ_5971	0.810674	-0.0254603	0.99994
circ_6044	0.546745	-0.0639942	0.99994
circ_6062	0.641644	-0.049441	0.99994
circ_6074	0.278098	0.114909	0.99994
circ_6075	0.755565	-0.0330826	0.99994
circ_6087	0.830889	-0.0226982	0.99994
circ_6101	0.00899338	-0.27241	0.99994
circ_6107	0.818573	-0.024379	0.99994
circ_6110	0.1563	0.149838	0.99994
circ_6115	0.836051	-0.0219955	0.99994
circ_6130	0.81863	-0.0243713	0.99994
circ_6139	0.698533	0.0411519	0.99994
circ_6147	0.492127	-0.072922	0.99994
circ_6148	0.067816	0.192308	0.99994
circ_6219	0.644346	0.0490409	0.99994
circ_6228	0.501769	-0.0713103	0.99994
circ_6242	0.83478	-0.0221684	0.99994
circ_6244	0.283286	0.113684	0.99994
circ_6260	0.710907	0.0393827	0.99994
circ_6263	0.952036	-0.00639371	0.99994
circ_6275	0.36082	-0.0969066	0.99994
circ_6278	0.0582123	0.199313	0.99994
circ_6296	0.263724	0.118384	0.99994
circ_6308	0.286796	-0.112864	0.99994
circ_6311	0.248668	-0.122165	0.99994
circ_6320	0.451859	-0.0798422	0.99994
circ_6335	0.343056	0.10053	0.99994
circ_6338	0.126939	0.161178	0.99994
circ_6343	0.985219	0.00196927	0.99994
circ_6347	0.550127	-0.0634564	0.99994
circ_6348	0.759622	0.0325162	0.99994
circ_6349	0.633152	-0.0507028	0.99994
circ_6360	0.764958	0.0317725	0.99994
circ_6361	0.517492	-0.0687164	0.99994
circ_6375	0.0696245	0.19108	0.99994
circ_6377	0.563519	-0.0613423	0.99994
circ_6379	0.414029	-0.0866632	0.99994
circ_6380	0.543019	-0.0645885	0.99994
circ_6389	0.392646	-0.0906791	0.99994
circ_6488	0.818557	0.0243813	0.99994
circ_6499	0.46707	-0.0771902	0.99994
circ_6577	0.0712785	-0.189979	0.99994
circ_6591	0.251298	-0.121493	0.99994
circ_6597	0.638934	0.0498429	0.99994
circ_6598	0.91514	0.0113265	0.99994
circ_6599	0.253264	0.120994	0.99994
circ_6622	0.724857	0.0374011	0.99994
circ_6628	0.421142	0.0853542	0.99994
circ_6638	0.43227	-0.0833318	0.99994
circ_6658	0.796547	0.0274004	0.99994
circ_6661	0.507089	0.070428	0.99994
circ_6665	0.849746	-0.0201353	0.99994
circ_6667	0.0267286	0.232268	0.99994
circ_6673	0.597816	-0.0560327	0.99994
circ_6700	0.511419	-0.0697134	0.99994
circ_6704	0.805182	0.0262136	0.99994
circ_6746	0.308417	-0.107953	0.99994
circ_6793	0.0873402	-0.180235	0.99994
circ_6865	0.493325	0.0727208	0.99994
circ_6868	0.535468	0.0657993	0.99994
circ_6872	0.824633	-0.0235513	0.99994
circ_6901	0.16039	-0.148389	0.99994
circ_6908	0.333136	-0.102605	0.99994
circ_6917	0.600325	0.0556498	0.99994
circ_6930	0.552385	-0.0630982	0.99994
circ_6931	0.879435	-0.0161229	0.99994
circ_6933	0.350747	0.0989474	0.99994
circ_6946	0.569691	0.0603759	0.99994
circ_6947	0.746381	-0.0343681	0.99994
circ_6962	0.310923	0.107398	0.99994
circ_6973	0.437898	-0.0823203	0.99994
circ_6979	0.619955	-0.0526781	0.99994
circ_6980	0.196605	-0.136616	0.99994
circ_6981	0.492036	-0.0729372	0.99994
circ_6982	0.48751	-0.0736995	0.99994
circ_6983	0.640364	0.0496307	0.99994
circ_7005	0.101634	0.172698	0.99994
circ_7006	0.267458	0.117469	0.99994
circ_7008	0.465273	-0.0775011	0.99994
circ_7011	0.928782	0.00950047	0.99994
circ_7015	0.25666	-0.120139	0.99994
circ_7044	0.625306	-0.051875	0.99994
circ_7051	0.141	-0.155525	0.99994
circ_7070	0.695401	-0.0416015	0.99994
circ_7071	0.747751	-0.0341761	0.99994
circ_7110	0.748961	-0.0340066	0.99994
circ_7147	0.831131	0.0226652	0.99994
circ_7148	0.604937	-0.0549479	0.99994
circ_7149	0.684137	-0.0432243	0.99994
circ_7165	0.102761	-0.17214	0.99994
circ_7173	0.829611	0.0228724	0.99994
circ_7178	0.0904746	0.178503	0.99994
circ_7204	0.119839	0.164217	0.99994
circ_7234	0.537958	-0.0653992	0.99994
circ_7235	0.472354	-0.07628	0.99994
circ_7246	0.926645	0.00978621	0.99994
circ_7292	0.0185081	0.246487	0.99994
circ_7305	0.614877	-0.0534428	0.99994
circ_7356	0.838984	-0.0215965	0.99994
circ_7384	0.878654	-0.0162281	0.99994
circ_7423	0.164741	-0.146878	0.99994
circ_7429	0.0662123	0.193419	0.99994
circ_7458	0.410173	-0.0873782	0.99994
circ_7466	0.302206	-0.10934	0.99994
circ_7499	0.34416	0.100302	0.99994
circ_7502	0.295962	-0.110753	0.99994
circ_7503	0.473542	0.0760762	0.99994
circ_7513	0.660035	0.0467312	0.99994
circ_7516	0.25625	0.120242	0.99994
circ_7518	0.828798	-0.0229832	0.99994
circ_7533	0.423644	-0.084897	0.99994
circ_7534	0.739986	-0.0352664	0.99994
circ_7562	0.18899	-0.138952	0.99994
circ_7572	0.739553	0.0353273	0.99994
circ_7577	0.16119	-0.148109	0.99994
circ_7580	0.118884	0.164635	0.99994
circ_7586	0.735027	-0.0359645	0.99994
circ_7639	0.845199	-0.0207522	0.99994
circ_7642	0.736798	0.035715	0.99994
circ_7702	0.286796	-0.112864	0.99994
circ_7709	0.657232	-0.0471422	0.99994
circ_7809	0.431292	-0.0835084	0.99994
circ_7813	0.334564	-0.102304	0.99994
circ_7830	0.232349	0.126444	0.99994
circ_7831	0.771655	0.0308414	0.99994
circ_7834	0.294743	-0.111031	0.99994
circ_7837	0.984291	0.0020929	0.99994
circ_7840	0.992829	0.000955372	0.99994
circ_7842	0.638175	0.0499555	0.99994
circ_7845	0.528622	-0.0669044	0.99994
circ_7853	0.464702	-0.0775999	0.99994
circ_7903	0.668571	-0.0454836	0.99994
circ_7910	0.410306	-0.0873534	0.99994
circ_7928	0.926654	0.00978509	0.99994
circ_7935	0.812535	0.0252053	0.99994
circ_7989	0.409274	0.0875455	0.99994
circ_7992	0.201679	-0.135096	0.99994
circ_7993	0.33221	0.102801	0.99994
circ_7995	0.975564	0.00325596	0.99994
circ_8002	0.894803	-0.014055	0.99994
circ_8005	0.694179	0.041777	0.99994
circ_8008	0.365886	-0.0958935	0.99994
circ_8015	0.533133	-0.0661755	0.99994
circ_8020	0.529683	0.0667327	0.99994
circ_8022	0.58332	0.0582593	0.99994
circ_8024	0.922831	-0.0102966	0.99994
circ_8028	0.795953	0.0274822	0.99994
circ_8029	0.0988502	0.174097	0.99994
circ_8031	0.0470339	0.208775	0.99994
circ_8035	0.787158	0.0286948	0.99994
circ_8042	0.776023	-0.0302355	0.99994
circ_8043	0.415496	-0.0863922	0.99994
circ_8047	0.373627	-0.0943619	0.99994
circ_8048	0.805203	-0.0262105	0.99994
circ_8049	0.435534	-0.0827443	0.99994
circ_8052	0.586498	0.0577689	0.99994
circ_8053	0.957409	0.00567679	0.99994
circ_8054	0.580605	0.0586792	0.99994
circ_8056	0.489097	-0.0734318	0.99994
circ_8060	0.674046	0.0446867	0.99994
circ_8068	0.351184	-0.0988581	0.99994
circ_8074	0.53903	-0.0652272	0.99994
circ_8078	0.917402	-0.0110235	0.99994
circ_8109	0.604228	0.0550555	0.99994
circ_8116	0.386003	-0.0919531	0.99994
circ_8117	0.7193	0.0381889	0.99994
circ_8119	0.589733	0.0572712	0.99994
circ_8121	0.60388	0.0551085	0.99994
circ_8134	0.0347349	-0.221642	0.99994
circ_8136	0.890534	-0.0146288	0.99994
circ_8146	0.919755	-0.0107085	0.99994
circ_8150	0.985012	-0.00199693	0.99994
circ_8172	0.00891265	-0.272719	0.99994
circ_8175	0.98417	0.00210902	0.99994
circ_8186	0.255875	0.120336	0.99994
circ_8196	0.771124	0.0309153	0.99994
circ_8217	0.213143	-0.13176	0.99994
circ_8226	0.840489	-0.0213919	0.99994
circ_8240	0.970517	0.00392872	0.99994
circ_8268	0.84841	-0.0203165	0.99994
circ_8269	0.416935	-0.0861268	0.99994
circ_8270	0.0912577	-0.178078	0.99994
circ_8271	0.866171	-0.0179124	0.99994
circ_8273	0.969856	0.00401686	0.99994
circ_8276	0.980559	0.00259032	0.99994
circ_8278	0.403067	-0.0887063	0.99994
circ_8279	0.492218	-0.0729067	0.99994
circ_8280	0.352438	0.0986023	0.99994
circ_8283	0.702642	-0.0405631	0.99994
circ_8290	0.495228	0.0724018	0.99994
circ_8294	0.29551	-0.110856	0.99994
circ_8310	0.787057	-0.0287088	0.99994
circ_8315	0.293209	0.111382	0.99994
circ_8316	0.573199	-0.0598288	0.99994
circ_8322	0.905154	0.0126652	0.99994
circ_8357	0.8597	-0.0187871	0.99994
circ_8382	0.92483	0.0100291	0.99994
circ_8388	0.283812	-0.113561	0.99994
circ_8389	0.904442	-0.0127608	0.99994
circ_8390	0.797006	0.0273372	0.99994
circ_8406	0.506086	0.0705939	0.99994
circ_8408	0.304901	0.108736	0.99994
circ_8418	0.848376	0.0203211	0.99994
circ_8421	0.614142	0.0535537	0.99994
circ_8423	0.32266	-0.104839	0.99994
circ_8443	0.843278	-0.021013	0.99994
circ_8444	0.98982	0.00135621	0.99994
circ_8447	0.424552	0.0847312	0.99994
circ_8498	0.848067	-0.020363	0.99994
circ_8508	0.766052	-0.0316202	0.99994
circ_8526	0.84895	-0.0202432	0.99994
circ_8533	0.807216	-0.0259344	0.99994
circ_8550	0.909025	-0.0121461	0.99994
circ_8575	0.421771	-0.0852391	0.99994
circ_8603	0.455399	0.0792207	0.99994
circ_8619	0.818883	0.0243367	0.99994
circ_8621	0.844763	-0.0208113	0.99994
circ_8630	0.631617	-0.0509317	0.99994
circ_8631	0.268266	-0.117272	0.99994
circ_8638	0.106885	-0.170138	0.99994
circ_8693	0.174969	0.143437	0.99994
circ_8703	0.449094	-0.0803295	0.99994
circ_8721	0.666444	-0.0457939	0.99994
circ_8724	0.76149	0.0322557	0.99994
circ_8753	0.426909	0.0843025	0.99994
circ_8755	0.193492	-0.137563	0.99994
circ_8760	0.565989	-0.0609548	0.99994
circ_8761	0.661045	-0.0465833	0.99994
circ_8764	0.42542	-0.0845731	0.99994
circ_8765	0.836138	-0.0219836	0.99994
circ_8770	0.467839	-0.0770574	0.99994
circ_8796	0.699121	-0.0410675	0.99994
circ_8800	0.322626	-0.104847	0.99994
circ_8801	0.294584	0.111068	0.99994
circ_8809	0.696456	-0.0414499	0.99994
circ_8811	0.788943	0.0284484	0.99994
circ_8812	0.559385	0.0619923	0.99994
circ_8817	0.157758	-0.149319	0.99994
circ_8824	0.615083	-0.0534117	0.99994
circ_8825	0.840443	0.0213982	0.99994
circ_8827	0.22608	-0.128144	0.99994
circ_8832	0.618876	-0.0528402	0.99994
circ_8863	0.302886	-0.109187	0.99994
circ_8865	0.241099	0.124125	0.99994
circ_8894	0.569969	0.0603324	0.99994
circ_8896	0.685094	-0.0430861	0.99994
circ_8897	0.394135	-0.0903953	0.99994
circ_8903	0.603295	0.0551974	0.99994
circ_8923	0.0797758	0.184628	0.99994
circ_8934	0.474895	-0.0758444	0.99994
circ_8947	0.626868	0.0516411	0.99994
circ_8969	0.334726	0.10227	0.99994
circ_8979	0.218741	-0.130177	0.99994
circ_8985	0.375802	0.0939352	0.99994
circ_8986	0.650469	-0.0481368	0.99994
circ_9014	0.914413	-0.0114238	0.99994
circ_9023	0.776373	0.0301869	0.99994
circ_9029	0.855723	-0.0193255	0.99994
circ_9038	0.715743	0.0386943	0.99994
circ_9076	0.177488	-0.142612	0.99994
circ_9077	0.703209	-0.0404821	0.99994
circ_9096	0.614677	0.053473	0.99994
circ_9097	0.516665	-0.0688518	0.99994
circ_9105	0.79977	-0.026957	0.99994
circ_9127	0.980372	0.00261522	0.99994
circ_9157	0.299325	-0.10999	0.99994
circ_9159	0.90294	0.0129623	0.99994
circ_9164	0.296631	0.110601	0.99994
circ_9170	0.860376	0.0186957	0.99994
circ_9180	0.0167847	0.250145	0.99994
circ_9185	0.233956	-0.126014	0.99994
circ_9186	0.969537	-0.00405946	0.99994
circ_9191	0.757543	0.0328062	0.99994
circ_9205	0.245391	-0.123008	0.99994
circ_9206	0.16002	0.148519	0.99994
circ_9208	0.251066	0.121552	0.99994
circ_9211	0.985594	0.00191937	0.99994
circ_9215	0.857407	-0.0190975	0.99994
circ_9219	0.157679	-0.149347	0.99994
circ_9221	0.888406	-0.014915	0.99994
circ_9223	0.39507	-0.0902175	0.99994
circ_9230	0.786675	-0.0287615	0.99994
circ_9243	0.27175	-0.116428	0.99994
circ_9269	0.560722	-0.0617817	0.99994
circ_9271	0.62862	-0.0513791	0.99994
circ_9276	0.719361	-0.0381803	0.99994
circ_9295	0.185771	0.139959	0.99994
circ_9321	0.28474	-0.113343	0.99994
circ_9323	0.998544	0.000193995	0.99994
circ_9349	0.0530452	-0.203482	0.99994
circ_9381	0.870469	0.0173319	0.99994
circ_9385	0.536755	0.0655925	0.99994
circ_9401	0.826455	-0.0233027	0.99994
circ_9410	0.342361	-0.100674	0.99994
circ_9436	0.0546172	0.20218	0.99994
circ_9479	0.552786	0.0630347	0.99994
circ_9485	0.956592	0.00578586	0.99994
circ_9494	0.91991	0.0106876	0.99994
circ_9495	0.423602	0.0849045	0.99994
circ_9497	0.0918947	-0.177734	0.99994
circ_9498	0.321887	0.105006	0.99994
circ_9501	0.463122	0.0778738	0.99994
circ_9513	0.891361	0.0145176	0.99994
circ_9537	0.368104	0.0954528	0.99994
circ_9546	0.106422	0.17036	0.99994
circ_9552	0.196937	0.136516	0.99994
circ_9561	0.948643	0.00684674	0.99994
circ_9588	0.0588198	0.198843	0.99994
circ_9611	0.427882	-0.0841257	0.99994
circ_9621	0.908294	0.0122441	0.99994
circ_9665	0.583962	-0.0581601	0.99994
circ_9687	0.625188	-0.0518926	0.99994
circ_9742	0.122627	-0.163007	0.99994
circ_9844	0.108463	-0.169388	0.99994
circ_9845	0.773495	0.0305861	0.99994
circ_9864	0.470951	0.0765213	0.99994
circ_9867	0.988635	-0.00151408	0.99994
circ_9872	0.84678	-0.0205377	0.99994
circ_9880	0.805379	-0.0261865	0.99994
circ_9917	0.463921	0.0777352	0.99994
circ_9936	0.339018	-0.10137	0.99994
circ_9937	0.751816	0.0336068	0.99994
circ_9956	0.816743	-0.0246293	0.99994
circ_9965	0.446759	0.0807424	0.99994
circ_9966	0.476752	-0.0755266	0.99994
circ_9976	0.649507	0.0482786	0.99994
circ_9981	0.232975	-0.126277	0.99994
circ_9985	0.715478	0.038732	0.99994
circ_10011	0.236859	-0.125241	0.99994
circ_10052	0.608997	-0.0543318	0.99994
circ_10134	0.703642	0.0404202	0.99994
circ_10145	0.347546	-0.0996033	0.99994
circ_10152	0.346086	-0.0999039	0.99994
circ_10154	0.438908	-0.0821395	0.99994
circ_10174	0.692567	-0.0420089	0.99994
circ_10175	0.776886	0.0301159	0.99994
circ_10198	0.934727	0.00870558	0.99994
circ_10230	0.826585	0.023285	0.99994
circ_10241	0.210948	0.132389	0.99994
circ_10244	0.724699	0.0374234	0.99994
circ_10246	0.768837	-0.031233	0.99994
circ_10247	0.590333	-0.057179	0.99994
circ_10249	0.0949738	0.176098	0.99994
circ_10250	0.878292	-0.0162768	0.99994
circ_10270	0.85037	0.0200507	0.99994
circ_10285	0.887291	0.0150651	0.99994
circ_10288	0.584659	-0.0580526	0.99994
circ_10340	0.737426	0.0356265	0.99994
circ_10348	0.46813	0.0770072	0.99994
circ_10354	0.0230714	-0.238052	0.99994
circ_10385	0.384954	-0.0921555	0.99994
circ_10389	0.410046	-0.0874019	0.99994
circ_10404	0.538997	-0.0652325	0.99994
circ_10417	0.776362	-0.0301884	0.99994
circ_10423	0.425931	-0.0844801	0.99994
circ_10453	0.585064	0.0579901	0.99994
circ_10466	0.877604	0.0163696	0.99994
circ_10492	0.634685	-0.0504745	0.99994
circ_10493	0.838536	-0.0216574	0.99994
circ_10496	0.435316	-0.0827834	0.99994
circ_10502	0.56999	-0.0603293	0.99994
circ_10521	0.83321	0.022382	0.99994
circ_10526	0.361539	0.0967623	0.99994
circ_10530	0.115884	0.165969	0.99994
circ_10563	0.377117	-0.0936778	0.99994
circ_10576	0.310507	-0.10749	0.99994
circ_10581	0.584262	-0.0581138	0.99994
circ_10582	0.13788	-0.156741	0.99994
circ_10584	0.863629	-0.0182558	0.99994
circ_10585	0.909978	-0.0120182	0.99994
circ_10605	0.440052	-0.0819351	0.99994
circ_10608	0.201221	-0.135232	0.99994
circ_10614	0.821603	-0.023965	0.99994
circ_10630	0.239374	-0.124577	0.99994
circ_10633	0.753101	-0.033427	0.99994
circ_10644	0.327208	0.103864	0.99994
circ_10666	0.925917	-0.00988362	0.99994
circ_10670	0.586882	0.0577099	0.99994
circ_10686	0.105007	-0.171042	0.99994
circ_10699	0.0903439	0.178575	0.99994
circ_10721	0.770808	0.0309591	0.99994
circ_10738	0.461264	-0.0781967	0.99994
circ_10747	0.259905	0.119329	0.99994
circ_10764	0.445936	-0.0808883	0.99994
circ_10790	0.946804	-0.0070922	0.99994
circ_10799	0.703046	-0.0405054	0.99994
circ_10800	0.683806	0.0432722	0.99994
circ_10818	0.493294	0.072726	0.99994
circ_10821	0.813843	-0.0250262	0.99994
circ_10822	0.0568132	0.200411	0.99994
circ_10861	0.18054	-0.141624	0.99994
circ_10866	0.993694	-0.000840164	0.99994
circ_10872	0.266451	-0.117715	0.99994
circ_10873	0.375683	-0.0939586	0.99994
circ_10879	0.934541	0.00873034	0.99994
circ_10881	0.289713	-0.112187	0.99994
circ_10883	0.843705	-0.0209551	0.99994
circ_10886	0.388268	0.0915173	0.99994
circ_10892	0.258824	0.119598	0.99994
circ_10893	0.637193	-0.0501014	0.99994
circ_10901	0.493653	0.0726658	0.99994
circ_10910	0.939934	-0.00800966	0.99994
circ_10917	0.18132	0.141374	0.99994
circ_10940	0.306966	0.108275	0.99994
circ_10962	0.404569	-0.0884244	0.99994
circ_10967	0.582275	-0.0584208	0.99994
circ_10969	0.917659	0.0109891	0.99994
circ_10971	0.0905295	0.178473	0.99994
circ_11005	0.190375	0.138522	0.99994
circ_11017	0.595633	-0.0563664	0.99994
circ_11018	0.665312	0.0459592	0.99994
circ_11022	0.714777	-0.0388317	0.99994
circ_11024	0.666895	-0.0457281	0.99994
circ_11026	0.0331263	-0.223597	0.99994
circ_11033	0.285937	0.113064	0.99994
circ_11034	0.0325007	-0.224379	0.99994
circ_11035	0.196406	0.136677	0.99994
circ_11041	0.331367	-0.102979	0.99994
circ_11044	0.683589	0.0433036	0.99994
circ_11055	0.267723	0.117404	0.99994
circ_11056	0.901865	-0.0131065	0.99994
circ_11074	0.327617	-0.103776	0.99994
circ_11083	0.848455	-0.0203104	0.99994
circ_11085	0.797707	-0.0272408	0.99994
circ_11087	0.758507	-0.0326717	0.99994
circ_11090	0.148056	-0.152848	0.99994
circ_11091	0.2712	-0.116561	0.99994
circ_11095	0.316973	-0.106072	0.99994
circ_11108	0.631423	0.0509606	0.99994
circ_11137	0.0380934	-0.217792	0.99994
circ_11138	0.0775103	-0.186008	0.99994
circ_11144	0.591466	-0.057005	0.99994
circ_11149	0.610896	-0.0540443	0.99994
circ_11150	0.444297	-0.0811791	0.99994
circ_11151	0.281023	-0.114216	0.99994
circ_11153	0.394616	-0.0903039	0.99994
circ_11163	0.809638	-0.0256022	0.99994
circ_11165	0.874829	-0.0167437	0.99994
circ_11185	0.378477	-0.0934122	0.99994
circ_11195	0.536264	-0.0656714	0.99994
circ_11223	0.813218	0.0251118	0.99994
circ_11227	0.328697	-0.103546	0.99994
circ_11228	0.64468	-0.0489914	0.99994
circ_11241	0.295318	-0.1109	0.99994
circ_11244	0.664155	-0.0461282	0.99994
circ_11258	0.573939	0.0597136	0.99994
circ_11259	0.420255	-0.0855168	0.99994
circ_11264	0.752891	-0.0334564	0.99994
circ_11298	0.400032	-0.0892776	0.99994
circ_11300	0.445471	-0.0809706	0.99994
circ_11301	0.763332	-0.031999	0.99994
circ_11304	0.86623	0.0179044	0.99994
circ_11319	0.134494	-0.158085	0.99994
circ_11335	0.734204	-0.0360805	0.99994
circ_11337	0.167708	0.145864	0.99994
circ_11379	0.25486	-0.120591	0.99994
circ_11389	0.216692	-0.130753	0.99994
circ_11438	0.826605	-0.0232823	0.99994
circ_11451	0.628522	0.0513938	0.99994
circ_11462	0.683024	-0.0433853	0.99994
circ_11464	0.205045	-0.134103	0.99994
circ_11466	0.383979	-0.0923438	0.99994
circ_11508	0.776296	-0.0301976	0.99994
circ_11521	0.979707	0.00270383	0.99994
circ_11524	0.0776287	-0.185935	0.99994
circ_11526	0.714621	-0.0388538	0.99994
circ_11531	0.261999	0.118809	0.99994
circ_11540	0.899263	-0.0134559	0.99994
circ_11587	0.616405	-0.0532124	0.99994
circ_11589	0.694873	0.0416773	0.99994
circ_11597	0.232361	-0.126441	0.99994
circ_11604	0.748671	-0.0340472	0.99994
circ_11650	0.000830095	0.344373	0.99994
circ_11656	0.442583	0.0814838	0.99994
circ_11659	0.423178	0.0849819	0.99994
circ_11660	0.869214	0.0175013	0.99994
circ_11663	0.150202	-0.152053	0.99994
circ_11679	0.806343	0.0260541	0.99994
circ_11711	0.434656	-0.082902	0.99994
circ_11718	0.420285	0.0855113	0.99994
circ_11720	0.66683	-0.0457375	0.99994
circ_11751	0.55817	-0.0621837	0.99994
circ_11783	0.331176	-0.10302	0.99994
circ_11792	0.909195	-0.0121233	0.99994
circ_11814	0.7368	-0.0357147	0.99994
circ_11839	0.46617	-0.0773458	0.99994
circ_11893	0.740578	0.0351831	0.99994
circ_11894	0.647609	-0.0485586	0.99994
circ_11901	0.929635	0.00938636	0.99994
circ_11903	0.902021	0.0130856	0.99994
circ_11913	0.895488	0.013963	0.99994
circ_11924	0.865647	0.0179831	0.99994
circ_11927	0.318237	-0.105796	0.99994
circ_11930	0.715356	-0.0387493	0.99994
circ_11968	0.552945	-0.0630095	0.99994
circ_11969	0.932404	-0.00901606	0.99994
circ_11974	0.526986	-0.0671695	0.99994
circ_11993	0.48459	-0.0741933	0.99994
circ_11995	0.526294	0.0672817	0.99994
circ_12001	0.548379	-0.0637342	0.99994
circ_12004	0.670107	0.0452599	0.99994
circ_12005	0.667893	0.0455825	0.99994
circ_12008	0.477951	-0.075322	0.99994
circ_12009	0.577801	0.0591136	0.99994
circ_12090	0.729722	-0.0367131	0.99994
circ_12105	0.487419	-0.0737149	0.99994
circ_12108	0.794516	0.0276802	0.99994
circ_12111	0.607869	-0.0545028	0.99994
circ_12115	0.0780889	-0.185653	0.99994
circ_12116	0.0379261	-0.217977	0.99994
circ_12135	0.585507	-0.0579217	0.99994
circ_12139	0.703996	-0.0403694	0.99994
circ_12144	0.269909	0.116873	0.99994
circ_12147	0.684287	-0.0432027	0.99994
circ_12159	0.40165	-0.0889728	0.99994
circ_12165	0.734624	0.0360214	0.99994
circ_12209	0.106996	0.170085	0.99994
circ_12211	0.433778	-0.0830601	0.99994
circ_12212	0.2948	0.111018	0.99994
circ_12255	0.862118	0.0184602	0.99994
circ_12286	0.330011	-0.103267	0.99994
circ_12302	0.316107	-0.106261	0.99994
circ_12339	0.626552	0.0516884	0.99994
circ_12349	0.5909	-0.0570919	0.99994
circ_12351	0.864454	-0.0181443	0.99994
circ_12363	0.485407	-0.074055	0.99994
circ_12369	0.943431	-0.00754265	0.99994
circ_12370	0.968385	-0.00421303	0.99994
circ_12376	0.429912	0.0837579	0.99994
circ_12378	0.799842	0.0269471	0.99994
circ_12379	0.421216	-0.0853406	0.99994
circ_12380	0.278888	0.114721	0.99994
circ_12401	0.502492	0.0711901	0.99994
circ_12414	0.144581	0.154154	0.99994
circ_12433	0.224187	-0.128664	0.99994
circ_12441	0.644867	-0.0489638	0.99994
circ_12442	0.47957	-0.075046	0.99994
circ_12456	0.405605	0.0882304	0.99994
circ_12465	0.449826	0.0802005	0.99994
circ_12469	0.995237	-0.000634529	0.99994
circ_12474	0.135309	-0.157759	0.99994
circ_12513	0.941262	0.00783228	0.99994
circ_12517	0.825813	0.0233903	0.99994
circ_12523	0.236718	0.125279	0.99994
circ_12528	0.0705692	-0.190449	0.99994
circ_12531	0.731038	0.0365271	0.99994
circ_12532	0.972706	-0.00363697	0.99994
circ_12533	0.475348	0.0757667	0.99994
circ_12553	0.888945	0.0148426	0.99994
circ_12567	0.04282	-0.212829	0.99994
circ_12570	0.205804	-0.133881	0.99994
circ_12589	0.984011	-0.00213028	0.99994
circ_12590	0.518837	-0.0684963	0.99994
circ_12591	0.597928	-0.0560157	0.99994
circ_12592	0.632998	0.0507258	0.99994
circ_12605	0.612592	0.0537879	0.99994
circ_12611	0.369036	0.095268	0.99994
circ_12616	0.903689	0.0128617	0.99994
circ_12625	0.180561	0.141618	0.99994
circ_12639	0.942578	-0.00765658	0.99994
circ_12662	0.492606	-0.0728415	0.99994
circ_12668	0.748152	0.0341199	0.99994
circ_12683	0.875492	0.0166543	0.99994
circ_12684	0.531571	-0.0664275	0.99994
circ_12709	0.280683	0.114296	0.99994
circ_12724	0.861554	0.0185364	0.99994
circ_12726	0.621831	-0.0523961	0.99994
circ_12732	0.357734	-0.097528	0.99994
circ_12739	0.257862	-0.119838	0.99994
circ_12751	0.764704	0.031808	0.99994
circ_12767	0.655681	-0.0473699	0.99994
circ_12774	0.815983	0.0247332	0.99994
circ_12775	0.479037	-0.0751367	0.99994
circ_12795	0.169139	0.145379	0.99994
circ_12799	0.597183	0.0561294	0.99994
circ_12800	0.466811	-0.0772349	0.99994
circ_12821	0.724825	-0.0374056	0.99994
circ_12823	0.369069	-0.0952613	0.99994
circ_12826	0.992386	-0.00101441	0.99994
circ_12827	0.239318	-0.124592	0.99994
circ_12828	0.930579	-0.00926016	0.99994
circ_12829	0.662834	-0.0463214	0.99994
circ_12832	0.0952936	-0.175931	0.99994
circ_12849	0.839571	0.0215167	0.99994
circ_12866	0.420187	0.0855292	0.99994
circ_12903	0.168308	-0.14566	0.99994
circ_12905	0.853736	0.0195945	0.99994
circ_12916	0.731514	-0.03646	0.99994
circ_12919	0.406626	-0.0880395	0.99994
circ_12932	0.545764	-0.0641505	0.99994
circ_12934	0.703368	-0.0404594	0.99994
circ_12945	0.513364	-0.0693934	0.99994
circ_12953	0.624842	-0.0519445	0.99994
circ_12969	0.72284	-0.0376869	0.99994
circ_12970	0.187659	0.139367	0.99994
circ_12973	0.098655	-0.174197	0.99994
circ_12975	0.65266	0.0478142	0.99994
circ_13013	0.541932	-0.0647623	0.99994
circ_13016	0.497238	-0.0720656	0.99994
circ_13029	0.909649	-0.0120624	0.99994
circ_13061	0.937674	-0.00831169	0.99994
circ_13091	0.84231	-0.0211445	0.99994
circ_13103	0.992614	-0.000983967	0.99994
circ_13112	0.548632	-0.063694	0.99994
circ_13120	0.872778	0.0170203	0.99994
circ_13135	0.765924	-0.0316382	0.99994
circ_13143	0.583355	-0.0582539	0.99994
circ_13153	0.237179	-0.125157	0.99994
circ_13154	0.676672	-0.0443054	0.99994
circ_13178	0.902869	0.0129718	0.99994
circ_13226	0.0455719	0.210146	0.99994
circ_13228	0.908234	-0.0122522	0.99994
circ_13258	0.787089	-0.0287044	0.99994
circ_13282	0.0051292	0.291038	0.99994
circ_13283	0.392795	-0.0906507	0.99994
circ_13292	0.75705	-0.0328751	0.99994
circ_13294	0.267428	-0.117476	0.99994
circ_13301	0.486354	0.0738948	0.99994
circ_13335	0.249218	-0.122023	0.99994
circ_13337	0.165027	-0.146779	0.99994
circ_13347	0.336316	-0.101936	0.99994
circ_13374	0.701726	0.0406943	0.99994
circ_13380	0.819094	-0.0243078	0.99994
circ_13382	0.976585	-0.00311993	0.99994
circ_13383	0.911132	-0.0118635	0.99994
circ_13427	0.979214	0.00276957	0.99994
circ_13430	0.250202	0.121772	0.99994
circ_13434	0.42388	-0.0848538	0.99994
circ_13438	0.157399	0.149446	0.99994
circ_13443	0.871877	-0.0171419	0.99994
circ_13445	0.461051	-0.0782339	0.99994
circ_13446	0.591687	-0.0569711	0.99994
circ_13447	0.24856	-0.122192	0.99994
circ_13448	0.652707	-0.0478072	0.99994
circ_13451	0.151748	-0.151485	0.99994
circ_13452	0.514371	-0.069228	0.99994
circ_13457	0.722458	-0.037741	0.99994
circ_13463	0.787726	-0.0286164	0.99994
circ_13472	0.992778	0.000962116	0.99994
circ_13479	0.965547	-0.00459138	0.99994
circ_13486	0.217959	-0.130396	0.99994
circ_13516	0.516923	-0.0688096	0.99994
circ_13534	0.369364	0.0952029	0.99994
circ_13575	0.51497	-0.0691297	0.99994
circ_13595	0.584655	0.0580532	0.99994
circ_13613	0.988603	0.00151844	0.99994
circ_13616	0.175453	-0.143278	0.99994
circ_13619	0.474071	-0.0759855	0.99994
circ_13627	0.192213	-0.137955	0.99994
circ_13628	0.438348	-0.0822397	0.99994
circ_13642	0.600502	0.0556229	0.99994
circ_13655	0.282444	-0.113882	0.99994
circ_13656	0.0312533	-0.225978	0.99994
circ_13657	0.569372	-0.0604258	0.99994
circ_13658	0.449141	-0.0803213	0.99994
circ_13659	0.0928932	-0.177199	0.99994
circ_13712	0.886094	0.0152261	0.99994
circ_13713	0.407849	-0.0878111	0.99994
circ_13718	0.570424	0.0602615	0.99994
circ_13721	0.239334	-0.124588	0.99994
circ_13749	0.216381	-0.130841	0.99994
circ_13753	0.0914821	0.177957	0.99994
circ_13759	0.596492	-0.0562351	0.99994
circ_13785	0.871717	0.0171635	0.99994
circ_13804	0.532939	0.0662067	0.99994
circ_13819	0.733285	-0.0362101	0.99994
circ_13843	0.237248	-0.125138	0.99994
circ_13844	0.297782	0.110339	0.99994
circ_13845	0.541783	-0.0647863	0.99994
circ_13869	0.685899	0.0429698	0.99994
circ_13911	0.349099	0.0992846	0.99994
circ_13939	0.344383	-0.100255	0.99994
circ_13940	0.719383	-0.0381772	0.99994
circ_13951	0.674689	-0.0445933	0.99994
circ_13971	0.41483	-0.0865151	0.99994
circ_13999	0.216416	-0.130831	0.99994
circ_14020	0.600873	-0.0555663	0.99994
circ_14063	0.608761	-0.0543676	0.99994
circ_14064	0.349963	-0.0991076	0.99994
circ_14065	0.864352	-0.0181581	0.99994
circ_14066	0.475895	-0.0756732	0.99994
circ_14067	0.530615	-0.0665819	0.99994
circ_14083	0.111181	-0.168115	0.99994
circ_14105	0.861316	0.0185686	0.99994
circ_14109	0.658656	-0.0469333	0.99994
circ_14111	0.370861	-0.0949071	0.99994
circ_14121	0.884591	0.0154285	0.99994
circ_14122	0.139681	-0.156037	0.99994
circ_14127	0.3923	0.0907452	0.99994
circ_14146	0.519952	-0.0683142	0.99994
circ_14154	0.801839	0.0266726	0.99994
circ_14166	0.555228	-0.0626482	0.99994
circ_14169	0.587362	-0.0576359	0.99994
circ_14206	0.351102	0.0988749	0.99994
circ_14213	0.551565	0.0632282	0.99994
circ_14221	0.58033	-0.0587217	0.99994
circ_14222	0.678369	-0.0440592	0.99994
circ_14232	0.965733	0.00456661	0.99994
circ_14233	0.127151	-0.16109	0.99994
circ_14238	0.411539	-0.0871244	0.99994
circ_14268	0.228633	-0.127448	0.99994
circ_14293	0.985878	-0.00188149	0.99994
circ_14295	0.117846	0.165094	0.99994
circ_14312	0.410491	-0.0873191	0.99994
circ_14321	0.173606	-0.143886	0.99994
circ_14334	0.990049	-0.00132581	0.99994
circ_14336	0.727072	-0.0370876	0.99994
circ_14347	0.678398	0.044055	0.99994
circ_14352	0.72803	-0.0369522	0.99994
circ_14354	0.908584	-0.0122052	0.99994
circ_14362	0.072128	-0.189422	0.99994
circ_14364	0.92134	0.0104961	0.99994
circ_14376	0.211658	0.132185	0.99994
circ_14379	0.206346	0.133722	0.99994
circ_14392	0.283496	-0.113635	0.99994
circ_14412	0.514713	0.0691718	0.99994
circ_14415	0.741967	-0.0349878	0.99994
circ_14416	0.03045	0.227035	0.99994
circ_14417	0.0657625	0.193735	0.99994
circ_14424	0.769618	-0.0311244	0.99994
circ_14435	0.420343	-0.0855007	0.99994
circ_14454	0.804031	-0.0263715	0.99994
circ_14476	0.856482	-0.0192226	0.99994
circ_14479	0.65872	-0.0469239	0.99994
circ_14480	0.742888	-0.0348585	0.99994
circ_14481	0.936614	-0.00845339	0.99994
circ_14489	0.72357	-0.0375834	0.99994
circ_14492	0.901225	0.0131924	0.99994
circ_14500	0.720045	0.0380833	0.99994
circ_14508	0.866098	-0.0179222	0.99994
circ_14519	0.759172	0.0325789	0.99994
circ_14532	0.456931	-0.0789525	0.99994
circ_14555	0.992296	-0.00102644	0.99994
circ_14567	0.656547	0.0472427	0.99994
circ_14569	0.772911	-0.0306671	0.99994
circ_14575	0.672632	0.0448923	0.99994
circ_14594	0.54387	-0.0644526	0.99994
circ_14606	0.905164	-0.0126639	0.99994
circ_14644	0.0266796	-0.232341	0.99994
circ_14647	0.538507	0.0653111	0.99994
circ_14649	0.848851	0.0202567	0.99994
circ_14658	0.0346324	-0.221764	0.99994
circ_14667	0.975671	0.00324171	0.99994
circ_14680	0.755239	0.0331281	0.99994
circ_14733	0.833271	0.0223737	0.99994
circ_14782	0.653993	-0.047618	0.99994
circ_14798	0.994661	-0.000711314	0.99994
circ_14807	0.604618	0.0549963	0.99994
circ_14810	0.367852	-0.0955027	0.99994
circ_14827	0.175225	-0.143353	0.99994
circ_14835	0.559094	-0.0620381	0.99994
circ_14836	0.460414	-0.0783448	0.99994
circ_14837	0.283658	-0.113597	0.99994
circ_14841	0.661663	-0.0464928	0.99994
circ_14850	0.187472	-0.139425	0.99994
circ_14868	0.505653	-0.0706656	0.99994
circ_14874	0.403157	0.0886894	0.99994
circ_14881	0.0685038	0.191838	0.99994
circ_14896	0.779279	0.0297843	0.99994
circ_14910	0.413486	-0.0867636	0.99994
circ_14926	0.973782	0.00349354	0.99994
circ_14929	0.913598	-0.0115331	0.99994
circ_14934	0.00408207	0.29828	0.99994
circ_14948	0.270727	0.116675	0.99994
circ_14952	0.512136	-0.0695954	0.99994
circ_14953	0.59567	-0.0563609	0.99994
circ_14955	0.167664	-0.145879	0.99994
circ_14958	0.363246	-0.0964204	0.99994
circ_14962	0.0480053	-0.207883	0.99994
circ_14977	0.0321911	-0.224771	0.99994
circ_14995	0.861689	-0.0185181	0.99994
circ_14996	0.875414	0.0166649	0.99994
circ_14998	0.31488	-0.106529	0.99994
circ_15024	0.726053	-0.0372319	0.99994
circ_15025	0.194535	0.137245	0.99994
circ_15027	0.768128	-0.0313315	0.99994
circ_15032	0.147948	0.152888	0.99994
circ_15056	0.769869	0.0310896	0.99994
circ_15094	0.737935	-0.0355548	0.99994
circ_15118	0.224639	0.12854	0.99994
circ_15125	0.528546	-0.0669166	0.99994
circ_15186	0.150055	-0.152107	0.99994
circ_15220	0.490859	0.0731352	0.99994
circ_15222	0.266267	-0.11776	0.99994
circ_15232	0.325194	-0.104295	0.99994
circ_15313	0.207023	-0.133524	0.99994
circ_15318	0.983294	-0.00222575	0.99994
circ_15321	0.206208	0.133762	0.99994
circ_15322	0.519295	-0.0684215	0.99994
circ_15334	0.425038	0.0846428	0.99994
circ_15337	0.961115	0.00518242	0.99994
circ_15378	0.662489	0.0463719	0.99994
circ_15384	0.329821	0.103307	0.99994
circ_15401	0.0329272	0.223845	0.99994
circ_15405	0.762953	-0.0320517	0.99994
circ_15407	0.0330376	-0.223707	0.99994
circ_15413	0.923099	0.0102608	0.99994
circ_15414	0.514327	0.0692352	0.99994
circ_15431	0.714734	-0.0388378	0.99994
circ_15443	0.771094	-0.0309193	0.99994
circ_15453	0.556263	-0.0624847	0.99994
circ_15460	0.89457	-0.0140863	0.99994
circ_15463	0.633352	-0.050673	0.99994
circ_15481	0.108517	0.169362	0.99994
circ_15518	0.855011	-0.0194218	0.99994
circ_15524	0.260069	-0.119288	0.99994
circ_15526	0.078242	0.185559	0.99994
circ_15552	0.982278	0.0023612	0.99994
circ_15567	0.772305	0.0307512	0.99994
circ_15568	0.748957	-0.034007	0.99994
circ_15600	0.539839	-0.0650975	0.99994
circ_15620	0.470091	0.0766691	0.99994
circ_15642	0.297044	0.110507	0.99994
circ_15656	0.865947	-0.0179426	0.99994
circ_15697	0.0104135	0.267337	0.99994
circ_15711	0.998651	-0.000179666	0.99994
circ_15714	0.861781	0.0185057	0.99994
circ_15746	0.819264	0.0242846	0.99994
circ_15760	0.376606	-0.0937778	0.99994
circ_15761	0.16283	-0.147538	0.99994
circ_15763	0.222484	-0.129134	0.99994
circ_15801	0.621702	0.0524155	0.99994
circ_15808	0.627808	-0.0515005	0.99994
circ_15846	0.507535	0.0703542	0.99994
circ_15848	0.42597	-0.0844731	0.99994
circ_15876	0.590172	0.0572037	0.99994
circ_15901	0.0941261	-0.176545	0.99994
circ_15903	0.453144	-0.0796163	0.99994
circ_15904	0.55759	-0.0622752	0.99994
circ_15910	0.477162	-0.0754566	0.99994
circ_15920	0.435465	-0.0827567	0.99994
circ_15965	0.0312349	-0.226002	0.99994
circ_15969	0.943016	0.00759798	0.99994
circ_15984	0.167883	-0.145804	0.99994
circ_15991	0.980038	0.00265975	0.99994
circ_16002	0.996221	-0.000503485	0.99994
circ_16008	0.693704	-0.0418453	0.99994
circ_16014	0.477571	0.0753868	0.99994
circ_16069	0.49267	-0.0728308	0.99994
circ_16117	0.426642	0.0843509	0.99994
circ_16119	0.770438	-0.0310105	0.99994
circ_16120	0.620408	-0.0526099	0.99994
circ_16129	0.682251	-0.0434971	0.99994
circ_16137	0.733069	0.0362406	0.99994
circ_16153	0.234378	-0.125901	0.99994
circ_16158	0.0240898	0.236367	0.99994
circ_16160	0.873817	0.0168801	0.99994
circ_16167	0.956033	0.00586037	0.99994
circ_16171	0.252221	-0.121258	0.99994
circ_16221	0.857294	0.0191127	0.99994
circ_16236	0.965225	-0.00463428	0.99994
circ_16237	0.392002	0.0908021	0.99994
circ_16241	0.524354	-0.067597	0.99994
circ_16258	0.668187	0.0455396	0.99994
circ_16265	0.941848	-0.00775407	0.99994
circ_16322	0.476291	-0.0756055	0.99994
circ_16349	0.371969	0.0946884	0.99994
circ_16352	0.0629646	-0.195738	0.99994
circ_16366	0.377218	-0.0936581	0.99994
circ_16367	0.702214	-0.0406245	0.99994
circ_16376	0.640356	0.0496319	0.99994
circ_16393	0.924446	0.0100804	0.99994
circ_16403	0.975806	-0.00322372	0.99994
circ_16408	0.601269	-0.055506	0.99994
circ_16416	0.388179	-0.0915344	0.99994
circ_16441	0.509056	0.0701029	0.99994
circ_16449	0.145529	0.153795	0.99994
circ_16580	0.475682	0.0757097	0.99994
circ_16594	0.773532	0.0305809	0.99994
circ_16595	0.367689	-0.095535	0.99994
circ_16614	0.50184	-0.0712986	0.99994
circ_16616	0.713016	-0.0390824	0.99994
circ_16622	0.639243	-0.0497971	0.99994
circ_16624	0.254963	-0.120565	0.99994
circ_16654	0.656888	-0.0471927	0.99994
circ_16661	0.072306	-0.189306	0.99994
circ_16666	0.686098	-0.0429412	0.99994
circ_16667	0.914258	-0.0114447	0.99994
circ_16673	0.626692	-0.0516675	0.99994
circ_16689	0.124145	0.162358	0.99994
circ_16692	0.478374	-0.0752498	0.99994
circ_16694	0.237456	-0.125083	0.99994
circ_16726	0.566775	0.0608318	0.99994
circ_16731	0.985009	0.00199729	0.99994
circ_16735	0.350584	0.0989807	0.99994
circ_16767	0.525859	-0.0673523	0.99994
circ_16768	0.372895	-0.0945059	0.99994
circ_16795	0.166091	-0.146415	0.99994
circ_16796	0.429725	0.0837916	0.99994
circ_16820	0.0503313	-0.205807	0.99994
circ_16846	0.543811	0.064462	0.99994
circ_16899	0.565359	0.0610536	0.99994
circ_16913	0.825927	-0.0233748	0.99994
circ_16916	0.833351	0.0223629	0.99994
circ_16921	0.675886	-0.0444194	0.99994
circ_16923	0.365286	0.0960131	0.99994
circ_16926	0.884702	0.0154135	0.99994
circ_16935	0.40324	0.0886738	0.99994
circ_16944	0.555954	0.0625334	0.99994
circ_16958	0.789291	0.0284004	0.99994
circ_16973	0.00536096	0.289615	0.99994
circ_17005	0.124296	-0.162294	0.99994
circ_17050	0.928959	-0.00947668	0.99994
circ_17055	0.273176	0.116085	0.99994
circ_17077	0.664583	0.0460657	0.99994
circ_17101	0.103727	-0.171665	0.99994
circ_17111	0.94777	0.0069632	0.99994
circ_17114	0.61961	-0.0527299	0.99994
circ_17126	0.976371	-0.00314836	0.99994
circ_17133	0.681566	0.0435962	0.99994
circ_17134	0.707079	0.0399289	0.99994
circ_17163	0.843831	0.0209379	0.99994
circ_17172	0.800871	-0.0268057	0.99994
circ_17194	0.824482	0.0235719	0.99994
circ_17257	0.444492	0.0811445	0.99994
circ_17259	0.972696	0.00363825	0.99994
circ_17272	0.158693	-0.148987	0.99994
circ_17286	0.0991181	-0.173961	0.99994
circ_17289	0.268316	-0.11726	0.99994
circ_17297	0.212331	0.131992	0.99994
circ_17303	0.356353	-0.0978071	0.99994
circ_17305	0.266047	-0.117814	0.99994
circ_17308	0.472108	-0.0763224	0.99994
circ_17329	0.0707319	0.190341	0.99994
circ_17347	0.318854	-0.105663	0.99994
circ_17357	0.988205	0.00157143	0.99994
circ_17362	0.0750203	-0.187563	0.99994
circ_17381	0.268979	-0.117099	0.99994
circ_17394	0.605089	0.0549247	0.99994
circ_17406	0.995086	0.00065465	0.99994
circ_17407	0.454142	-0.079441	0.99994
circ_17411	0.228796	-0.127404	0.99994
circ_17413	0.305984	0.108494	0.99994
circ_17438	0.689945	0.0423863	0.99994
circ_17458	0.562247	-0.0615419	0.99994
circ_17463	0.567467	-0.0607236	0.99994
circ_17471	0.808643	-0.0257386	0.99994
circ_17487	0.366814	0.0957088	0.99994
circ_17493	0.489721	-0.0733266	0.99994
circ_17526	0.915305	-0.0113044	0.99994
circ_17536	0.248137	-0.1223	0.99994
circ_17543	0.877806	-0.0163423	0.99994
circ_17547	0.59006	-0.0572209	0.99994
circ_17562	0.890038	0.0146955	0.99994
circ_17563	0.67465	0.0445989	0.99994
circ_17572	0.542829	-0.064619	0.99994
circ_17582	0.586101	0.0578302	0.99994
circ_17597	0.815199	0.0248405	0.99994
circ_17602	0.45087	0.0800163	0.99994
circ_17606	0.424273	0.0847822	0.99994
circ_17610	0.457038	-0.0789338	0.99994
circ_17611	0.696567	-0.041434	0.99994
circ_17617	0.45658	0.079014	0.99994
circ_17620	0.843683	0.020958	0.99994
circ_17666	0.426556	0.0843665	0.99994
circ_17676	0.463108	-0.0778764	0.99994
circ_17703	0.707491	0.0398701	0.99994
circ_17741	0.220002	0.129824	0.99994
circ_17765	0.418337	-0.0858689	0.99994
circ_17773	0.457585	-0.0788382	0.99994
circ_17775	0.352994	-0.098489	0.99994
circ_17778	0.812655	-0.0251889	0.99994
circ_17793	0.626456	-0.0517028	0.99994
circ_17801	0.267571	-0.117441	0.99994
circ_17834	0.644766	-0.0489788	0.99994
circ_17847	0.909131	-0.0121319	0.99994
circ_17873	0.364218	-0.0962261	0.99994
circ_17877	0.338488	-0.101481	0.99994
circ_17886	0.833257	-0.0223757	0.99994
circ_17903	0.383742	-0.0923896	0.99994
circ_17922	0.924368	0.0100909	0.99994
circ_17923	0.215912	-0.130973	0.99994
circ_17934	0.184423	-0.140385	0.99994
circ_17936	0.559817	0.0619243	0.99994
circ_17942	0.921709	0.0104468	0.99994
circ_17945	0.900724	-0.0132597	0.99994
circ_17953	0.89205	-0.014425	0.99994
circ_17954	0.838835	0.0216167	0.99994
circ_17959	0.0265282	0.232567	0.99994
circ_17982	0.197379	0.136383	0.99994
circ_17990	0.457193	-0.0789068	0.99994
circ_18016	0.904754	-0.0127189	0.99994
circ_18020	0.0285222	-0.229674	0.99994
circ_18033	0.422469	0.0851114	0.99994
circ_18041	0.738822	0.0354301	0.99994
circ_18075	0.271207	0.116559	0.99994
circ_18090	0.457643	0.0788281	0.99994
circ_18094	0.351222	-0.0988503	0.99994
circ_18106	0.300899	0.109634	0.99994
circ_18126	0.927761	0.00963693	0.99994
circ_18127	0.0973396	-0.17487	0.99994
circ_18128	0.272954	-0.116138	0.99994
circ_18129	0.396276	0.0899885	0.99994
circ_18143	0.597118	0.0561394	0.99994
circ_18152	0.482117	-0.0746127	0.99994
circ_18189	0.96931	-0.00408966	0.99994
circ_18198	0.41439	-0.0865965	0.99994
circ_18211	0.481301	0.0747515	0.99994
circ_18222	0.510311	-0.0698959	0.99994
circ_18226	0.44288	-0.0814309	0.99994
circ_18227	0.86724	-0.017768	0.99994
circ_18248	0.663262	-0.0462587	0.99994
circ_18249	0.818721	0.0243589	0.99994
circ_18252	0.396182	-0.0900063	0.99994
circ_18259	0.956848	0.00575173	0.99994
circ_18271	0.130855	0.159558	0.99994
circ_18272	0.452525	-0.0797251	0.99994
circ_18279	0.269249	-0.117033	0.99994
circ_18291	0.751358	-0.0336709	0.99994
circ_18292	0.201537	0.135139	0.99994
circ_18304	0.218896	0.130134	0.99994
circ_18314	0.928581	-0.00952726	0.99994
circ_18323	0.587029	-0.0576872	0.99994
circ_18356	0.0692784	0.191313	0.99994
circ_18365	0.0109258	-0.265655	0.99994
circ_18376	0.0765194	-0.186622	0.99994
circ_18377	0.940795	0.00789466	0.99994
circ_18382	0.472726	-0.0762161	0.99994
circ_18404	0.844594	-0.0208343	0.99994
circ_18409	0.618134	-0.052952	0.99994
circ_18459	0.289722	-0.112185	0.99994
circ_18464	0.466311	-0.0773214	0.99994
circ_18479	0.357855	-0.0975035	0.99994
circ_18483	0.559719	0.0619396	0.99994
circ_18488	0.567184	0.0607678	0.99994
circ_18514	0.637201	-0.0501003	0.99994
circ_18540	0.51479	-0.0691593	0.99994
circ_18541	0.363011	-0.0964673	0.99994
circ_18553	0.373298	-0.0944267	0.99994
circ_18591	0.814759	0.0249008	0.99994
circ_18599	0.687497	0.0427392	0.99994
circ_18600	0.501736	0.0713158	0.99994
circ_18623	0.567255	0.0607567	0.99994
circ_18636	0.161365	-0.148048	0.99994
circ_18644	0.262792	0.118613	0.99994
circ_18652	0.162507	-0.14765	0.99994
circ_18701	0.622184	-0.0523431	0.99994
circ_18704	0.575853	-0.0594161	0.99994
circ_18708	0.396382	0.0899684	0.99994
circ_18736	0.965465	-0.00460237	0.99994
circ_18757	0.24256	-0.123743	0.99994
circ_18774	0.775015	0.0303751	0.99994
circ_18775	0.258354	-0.119715	0.99994
circ_18776	0.813944	-0.0250123	0.99994
circ_18778	0.800074	-0.0269153	0.99994
circ_18784	0.414014	-0.0866659	0.99994
circ_18785	0.655689	-0.0473688	0.99994
circ_18786	0.171631	-0.144543	0.99994
circ_18788	0.487734	0.0736616	0.99994
circ_18789	0.971367	-0.00381547	0.99994
circ_18793	0.589132	0.0573635	0.99994
circ_18798	0.686424	0.042894	0.99994
circ_18800	0.815795	-0.024759	0.99994
circ_18802	0.00676781	-0.281994	0.99994
circ_18812	0.595435	-0.0563967	0.99994
circ_18820	0.416843	0.0861438	0.99994
circ_18833	0.232872	-0.126304	0.99994
circ_18834	0.995406	-0.000611991	0.99994
circ_18855	0.793628	-0.0278024	0.99994
circ_18862	0.58517	0.0579738	0.99994
circ_18863	0.231779	0.126598	0.99994
circ_18872	0.908601	-0.0122029	0.99994
circ_18875	0.599353	-0.0557982	0.99994
circ_18877	0.84435	0.0208675	0.99994
circ_18896	0.574213	-0.0596711	0.99994
circ_18918	0.311374	0.107299	0.99994
circ_18935	0.954151	0.00611147	0.99994
circ_18944	0.042969	0.21268	0.99994
circ_18979	0.543415	-0.0645253	0.99994
circ_18987	0.481335	0.0747457	0.99994
circ_19003	0.541035	-0.0649059	0.99994
circ_19058	0.516184	-0.0689306	0.99994
circ_19060	0.774593	-0.0304337	0.99994
circ_19065	0.534344	0.0659803	0.99994
circ_19072	0.661393	0.0465323	0.99994
circ_19091	0.926986	-0.00974059	0.99994
circ_19102	0.501537	-0.0713488	0.99994
circ_19121	0.645649	0.0488482	0.99994
circ_19124	0.272552	0.116235	0.99994
circ_19132	0.957912	0.00560978	0.99994
circ_19134	0.431349	0.083498	0.99994
circ_19135	0.492347	-0.0728849	0.99994
circ_19150	0.864901	-0.0180839	0.99994
circ_19169	0.824399	0.0235833	0.99994
circ_19187	0.506045	0.0706008	0.99994
circ_19195	0.0932305	-0.177019	0.99994
circ_19209	0.487456	-0.0737087	0.99994
circ_19258	0.376594	0.0937802	0.99994
circ_19283	0.102416	0.17231	0.99994
circ_19306	0.142576	-0.154918	0.99994
circ_19334	0.530565	0.06659	0.99994
circ_19353	0.0300959	-0.227509	0.99994
circ_19360	0.00394645	-0.299336	0.99994
circ_19362	0.785527	-0.0289201	0.99994
circ_19382	0.242429	0.123777	0.99994
circ_19393	0.32203	0.104975	0.99994
circ_19399	0.413232	-0.0868106	0.99994
circ_19406	0.410994	-0.0872257	0.99994
circ_19408	0.46909	-0.0768416	0.99994
circ_19416	0.389265	-0.0913259	0.99994
circ_19469	0.0895289	-0.179021	0.99994
circ_19471	0.565703	0.0609997	0.99994
circ_19480	0.677304	-0.0442137	0.99994
circ_19486	0.563532	-0.0613401	0.99994
circ_19495	0.991245	-0.00116646	0.99994
circ_19498	0.67619	-0.0443754	0.99994
circ_19503	0.593575	0.0566816	0.99994
circ_19515	0.0370713	-0.218933	0.99994
circ_19519	0.993109	-0.000918034	0.99994
circ_19537	0.572321	-0.0599657	0.99994
circ_19540	0.656451	0.0472568	0.99994
circ_19555	0.103748	0.171655	0.99994
circ_19577	0.198073	-0.136174	0.99994
circ_19590	0.225469	-0.128312	0.99994
circ_19592	0.297416	-0.110422	0.99994
circ_19595	0.392467	-0.0907133	0.99994
circ_19596	0.732746	-0.0362861	0.99994
circ_19599	0.393351	-0.0905446	0.99994
circ_19600	0.550684	-0.0633679	0.99994
circ_19607	0.506016	0.0706056	0.99994
circ_19611	0.832705	-0.0224508	0.99994
circ_19619	0.785678	-0.0288993	0.99994
circ_19624	0.303665	0.109012	0.99994
circ_19634	0.370568	-0.0949648	0.99994
circ_19656	0.663805	0.0461795	0.99994
circ_19683	0.582928	0.0583198	0.99994
circ_19688	0.466046	-0.0773672	0.99994
circ_19695	0.0268451	-0.232095	0.99994
circ_19696	0.820576	-0.0241053	0.99994
circ_19707	0.512133	-0.0695958	0.99994
circ_19728	0.646617	0.0487051	0.99994
circ_19747	0.814187	0.0249791	0.99994
circ_19773	0.496317	-0.0722196	0.99994
circ_19809	0.902967	0.0129587	0.99994
circ_19821	0.964504	-0.00473044	0.99994
circ_19832	0.161204	-0.148104	0.99994
circ_19864	0.299589	-0.10993	0.99994
circ_19871	0.2217	0.129352	0.99994
circ_19872	0.665161	0.0459812	0.99994
circ_19891	0.322629	-0.104846	0.99994
circ_19903	0.555269	0.0626417	0.99994
circ_19915	0.553172	0.0629735	0.99994
circ_20000	0.999268	-9.75609e-05	0.99994
circ_20012	0.746266	-0.0343843	0.99994
circ_20020	0.235829	-0.125515	0.99994
circ_20027	0.370893	-0.0949006	0.99994
circ_20050	0.763325	-0.0319999	0.99994
circ_20073	0.631689	0.050921	0.99994
circ_20074	0.11755	-0.165226	0.99994
circ_20075	0.650589	-0.0481191	0.99994
circ_20076	0.255119	-0.120526	0.99994
circ_20083	0.755786	-0.0330517	0.99994
circ_20084	0.425717	-0.0845192	0.99994
circ_20086	0.413715	0.0867212	0.99994
circ_20104	0.236782	0.125262	0.99994
circ_20111	0.991539	-0.00112727	0.99994
circ_20113	0.535321	-0.0658231	0.99994
circ_20123	0.987196	-0.00170591	0.99994
circ_20130	0.222569	-0.129111	0.99994
circ_20151	0.986071	-0.00185579	0.99994
circ_20167	0.785953	0.0288613	0.99994
circ_20170	0.708411	0.0397388	0.99994
circ_20175	0.144969	0.154007	0.99994
circ_20176	0.892338	0.0143863	0.99994
circ_20184	0.358713	-0.0973305	0.99994
circ_20190	0.552595	-0.0630649	0.99994
circ_20223	0.395802	-0.0900783	0.99994
circ_20249	0.547845	-0.0638191	0.99994
circ_20250	0.0407906	-0.214901	0.99994
circ_20252	0.58023	-0.0587372	0.99994
circ_20253	0.609743	-0.0542187	0.99994
circ_20257	0.415886	-0.0863201	0.99994
circ_20285	0.809113	-0.0256742	0.99994
circ_20286	0.843752	-0.0209487	0.99994
circ_20290	0.550234	0.0634393	0.99994
circ_20293	0.736022	-0.0358242	0.99994
circ_20295	0.733285	0.0362102	0.99994
circ_20298	0.867791	-0.0176935	0.99994
circ_20315	0.864596	-0.0181251	0.99994
circ_20317	0.952808	-0.0062907	0.99994
circ_20341	0.466591	-0.077273	0.99994
circ_20353	0.0856544	0.181187	0.99994
circ_20356	0.520719	0.068189	0.99994
circ_20368	0.440444	0.081865	0.99994
circ_20382	0.447743	-0.0805683	0.99994
circ_20407	0.752685	0.0334852	0.99994
circ_20413	0.913446	-0.0115534	0.99994
circ_20419	0.436892	0.0825005	0.99994
circ_20432	0.460193	0.0783832	0.99994
circ_20438	0.818564	-0.0243803	0.99994
circ_20445	0.60974	-0.0542192	0.99994
circ_20460	0.191589	-0.138147	0.99994
circ_20461	0.0197122	-0.244101	0.99994
circ_20483	0.544537	-0.0643462	0.99994
circ_20486	0.414307	-0.0866118	0.99994
circ_20490	0.782495	0.0293392	0.99994
circ_20495	0.831662	0.0225929	0.99994
circ_20503	0.913442	0.011554	0.99994
circ_20504	0.53537	-0.0658151	0.99994
circ_20506	0.837292	0.0218266	0.99994
circ_20509	0.283553	-0.113621	0.99994
circ_20512	0.167429	-0.145958	0.99994
circ_20531	0.830906	0.0226959	0.99994
circ_20560	0.742987	0.0348445	0.99994
circ_20565	0.993753	-0.000832222	0.99994
circ_20575	0.808183	-0.0258018	0.99994
circ_20602	0.724196	0.0374947	0.99994
circ_20639	0.0993361	-0.173851	0.99994
circ_20646	0.24352	-0.123493	0.99994
circ_20659	0.896641	0.0138081	0.99994
circ_20672	0.810679	0.0254596	0.99994
circ_20686	0.875078	-0.0167102	0.99994
circ_20709	0.551362	-0.0632604	0.99994
circ_20731	0.920235	0.0106441	0.99994
circ_20734	0.854429	0.0195007	0.99994
circ_20740	0.820783	0.024077	0.99994
circ_20751	0.791584	-0.0280841	0.99994
circ_20766	0.745694	-0.0344646	0.99994
circ_20783	0.600627	0.0556038	0.99994
circ_20790	0.404372	0.0884614	0.99994
circ_20798	0.46819	0.0769969	0.99994
circ_20822	0.882493	-0.0157109	0.99994
circ_20848	0.827181	-0.0232036	0.99994
circ_20849	0.899686	0.0133991	0.99994
circ_20859	0.696381	0.0414607	0.99994
circ_20863	0.360969	-0.0968766	0.99994
circ_20884	0.104859	0.171114	0.99994
circ_20888	0.173691	0.143859	0.99994
circ_20899	0.340548	-0.101051	0.99994
circ_20919	0.820726	-0.0240848	0.99994
circ_20925	0.63115	-0.0510013	0.99994
circ_20933	0.221662	-0.129362	0.99994
circ_20940	0.457962	0.0787723	0.99994
circ_20941	0.56523	-0.0610738	0.99994
circ_20950	0.958724	-0.00550144	0.99994
circ_20960	0.483966	-0.0742991	0.99994
circ_20987	0.709582	0.0395717	0.99994
circ_20996	0.873718	-0.0168936	0.99994
circ_21019	0.866431	-0.0178772	0.99994
circ_21054	0.515663	-0.069016	0.99994
circ_21066	0.630864	-0.051044	0.99994
circ_21126	0.847195	-0.0204813	0.99994
circ_21132	0.501714	0.0713195	0.99994
circ_21162	0.272517	-0.116243	0.99994
circ_21172	0.0245295	0.235658	0.99994
circ_21173	0.345686	-0.0999863	0.99994
circ_21199	0.725746	-0.0372753	0.99994
circ_21215	0.323769	-0.104601	0.99994
circ_21243	0.220082	-0.129802	0.99994
circ_21253	0.0655862	0.193859	0.99994
circ_21287	0.577513	-0.0591583	0.99994
circ_21301	0.578418	-0.0590179	0.99994
circ_21358	0.153673	-0.150784	0.99994
circ_21367	0.597683	-0.056053	0.99994
circ_21370	0.140911	-0.155559	0.99994
circ_21377	0.121338	0.163564	0.99994
circ_21387	0.469133	-0.0768341	0.99994
circ_21389	0.440695	-0.0818203	0.99994
circ_21396	0.429143	-0.0838971	0.99994
circ_21402	0.783263	-0.0292331	0.99994
circ_21406	0.979609	0.00271694	0.99994
circ_21408	0.741802	0.0350111	0.99994
circ_21439	0.745889	0.0344372	0.99994
circ_21480	0.624507	0.0519947	0.99994
circ_21493	0.300366	0.109754	0.99994
circ_21500	0.846538	-0.0205705	0.99994
circ_21508	0.327345	-0.103835	0.99994
circ_21510	0.292004	0.111659	0.99994
circ_21524	0.446705	-0.080752	0.99994
circ_21541	0.529022	-0.0668397	0.99994
circ_21545	0.730267	0.0366361	0.99994
circ_21550	0.43215	-0.0833535	0.99994
circ_21559	0.472198	-0.0763069	0.99994
circ_21566	0.103936	-0.171563	0.99994
circ_21570	0.0880657	-0.17983	0.99994
circ_21593	0.62637	0.0517157	0.99994
circ_21603	0.382937	-0.0925453	0.99994
circ_21611	0.974826	-0.00335431	0.99994
circ_21615	0.584426	-0.0580885	0.99994
circ_21632	0.999843	2.09248e-05	0.99994
circ_21633	0.264292	-0.118244	0.99994
circ_21650	0.625047	-0.0519138	0.99994
circ_21654	0.835139	-0.0221195	0.99994
circ_21658	0.723105	-0.0376493	0.99994
circ_21691	0.637509	-0.0500545	0.99994
circ_21722	0.585652	-0.0578994	0.99994
circ_21723	0.95207	0.00638927	0.99994
circ_21725	0.799788	0.0269545	0.99994
circ_21736	0.970121	-0.00398152	0.99994
circ_21737	0.488623	0.0735118	0.99994
circ_21810	0.624889	0.0519374	0.99994
circ_21817	0.510878	-0.0698024	0.99994
circ_21820	0.780684	-0.0295898	0.99994
circ_21831	0.487093	-0.0737699	0.99994
circ_21855	0.67327	0.0447996	0.99994
circ_21867	0.850159	-0.0200794	0.99994
circ_21885	0.251766	-0.121374	0.99994
circ_21888	0.173843	-0.143808	0.99994
circ_21912	0.625683	0.0518185	0.99994
circ_21913	0.794934	-0.0276225	0.99994
circ_21935	0.416028	-0.0862939	0.99994
circ_21941	0.997813	-0.000291322	0.99994
circ_21959	0.128158	-0.160669	0.99994
circ_21960	0.641901	0.0494029	0.99994
circ_21971	0.223398	-0.128882	0.99994
circ_21985	0.373505	-0.0943861	0.99994
circ_22001	0.784353	0.0290824	0.99994
circ_22003	0.449287	0.0802955	0.99994
circ_22004	0.708887	-0.0396709	0.99994
circ_22013	0.965735	0.00456633	0.99994
circ_22019	0.671109	-0.0451139	0.99994
circ_22020	0.826056	-0.0233571	0.99994
circ_22021	0.355636	0.0979524	0.99994
circ_22023	0.867494	0.0177336	0.99994
circ_22049	0.556573	-0.0624358	0.99994
circ_22090	0.441374	0.0816991	0.99994
circ_22091	0.656706	-0.0472193	0.99994
circ_22113	0.0355283	-0.220705	0.99994
circ_22139	0.508346	-0.0702203	0.99994
circ_22156	0.96553	0.00459372	0.99994
circ_22160	0.463513	-0.077806	0.99994
circ_22178	0.703042	-0.040506	0.99994
circ_22187	0.677635	-0.0441656	0.99994
circ_22188	0.62524	-0.0518849	0.99994
circ_22193	0.824343	-0.0235909	0.99994
circ_22196	0.849694	-0.0201423	0.99994
circ_22211	0.333475	-0.102534	0.99994
circ_22236	0.283711	-0.113584	0.99994
circ_22252	0.465262	-0.0775028	0.99994
circ_22278	0.788019	-0.028576	0.99994
circ_22296	0.268478	-0.11722	0.99994
circ_22336	0.950569	-0.00658952	0.99994
circ_22337	0.151526	0.151566	0.99994
circ_22342	0.932064	-0.00906158	0.99994
circ_22343	0.405338	-0.0882803	0.99994
circ_22345	0.633334	0.0506757	0.99994
circ_22358	0.951925	-0.00640864	0.99994
circ_22361	0.961824	-0.00508784	0.99994
circ_22369	0.241817	0.123937	0.99994
circ_22373	0.20603	0.133814	0.99994
circ_22402	0.966588	-0.00445255	0.99994
circ_22417	0.304174	-0.108898	0.99994
circ_22434	0.137373	-0.156941	0.99994
circ_22446	0.447102	-0.0806818	0.99994
circ_22447	0.215803	-0.131004	0.99994
circ_22485	0.524324	-0.0676018	0.99994
circ_22494	0.299716	0.109901	0.99994
circ_22495	0.853674	0.0196029	0.99994
circ_22496	0.209033	-0.132941	0.99994
circ_22497	0.568788	-0.060517	0.99994
circ_22505	0.980594	-0.00258557	0.99994
circ_22506	0.925393	-0.00995374	0.99994
circ_22507	0.873268	0.0169542	0.99994
circ_22509	0.794377	-0.0276993	0.99994
circ_22541	0.998312	-0.000224911	0.99994
circ_22576	0.867051	-0.0177934	0.99994
circ_22577	0.821964	-0.0239157	0.99994
circ_22610	0.581113	0.0586004	0.99994
circ_22639	0.13319	-0.158609	0.99994
circ_22640	0.938151	-0.00824788	0.99994
circ_22669	0.884825	-0.0153969	0.99994
circ_22674	0.972708	-0.00363666	0.99994
circ_22676	0.984773	-0.00202876	0.99994
circ_22681	0.576976	-0.0592417	0.99994
circ_22682	0.645699	-0.0488408	0.99994
circ_22688	0.365852	0.0959003	0.99994
circ_22701	0.731058	0.0365244	0.99994
circ_22718	0.651064	-0.0480491	0.99994
circ_22720	0.589488	0.0573089	0.99994
circ_22735	0.284191	-0.113472	0.99994
circ_22740	0.432601	0.083272	0.99994
circ_22752	0.0947036	-0.17624	0.99994
circ_22753	0.136311	-0.157361	0.99994
circ_22781	0.418042	-0.0859232	0.99994
circ_22799	0.286375	-0.112962	0.99994
circ_22800	0.918705	0.0108489	0.99994
circ_22836	0.638228	0.0499477	0.99994
circ_22837	0.704313	0.0403242	0.99994
circ_22845	0.354557	-0.0981711	0.99994
circ_22848	0.835779	0.0220324	0.99994
circ_22849	0.167832	-0.145822	0.99994
circ_22854	0.963081	-0.0049202	0.99994
circ_22855	0.893406	0.0142427	0.99994
circ_22866	0.712016	-0.0392247	0.99994
circ_22890	0.907409	-0.0123628	0.99994
circ_22907	0.780085	-0.0296727	0.99994
circ_22917	0.331987	0.102848	0.99994
circ_22922	0.862958	0.0183465	0.99994
circ_22925	0.401515	0.0889982	0.99994
circ_22926	0.0148307	-0.254707	0.99994
circ_22928	0.757409	0.032825	0.99994
circ_22929	0.695823	-0.0415409	0.99994
circ_22937	0.793039	-0.0278836	0.99994
circ_22940	0.466636	-0.0772652	0.99994
circ_22952	0.735321	0.0359231	0.99994
circ_22961	0.82099	-0.0240487	0.99994
circ_22966	0.3539	0.0983047	0.99994
circ_22968	0.301524	-0.109493	0.99994
circ_22969	0.766254	0.0315921	0.99994
circ_22976	0.9673	0.00435767	0.99994
circ_22980	0.4228	-0.085051	0.99994
circ_22981	0.879548	0.0161076	0.99994
circ_22982	0.0223473	0.239289	0.99994
circ_22984	0.0703196	-0.190615	0.99994
circ_22985	0.401601	0.088982	0.99994
[truncated: 5,225 more rows]
