# Supplementary material for: Specific Gain and Loss of Co-Expression Modules in Long-Lived Individuals Indicate a Role of circRNAs in Human Longevity
Source: Genes (Basel). 2022 Apr 24;13(5):749. doi: 10.3390/genes13050749 (PMC9140997; doi:10.3390/genes13050749)
Supplement: Supplementary file 1 [file genes-13-00749-s001.zip › Table S5.xlsx]

## Sheet: R0.75_Module_relatedGene
Gained modules	Lost modules
RNU4ATAC	SNORA78
RNVU1-8	MIR628
SNORA76C	MIR3909
MIR5047	CBWD5
RNU11	SNORA79
MIR6723	SNORD116-20
CEBPD	IFNAR1
DCXR	SNORA32
SNORA67	SNORA54
RNU6ATAC	PCBP2
MIR645	SNORA45A
SNORA2B	RNU4ATAC
CCL4L1	MIR29C
SNORA4	SNORA5A
SCARNA21	MIR378J
SNORA9	MIR4721
CCL3	MIR617
SIGLEC17P	MIR7848
SNORA72	SNORA71C
RAB34	SPARC
C15orf37	RPS17
FBXL14	MIR142
FLJ37453	MIR3942
FOLR3	RNU11
DEFA3	SNORA18
FOLR3	SNORA49
CCL3L1	SNORA68
CCL3	SNORA76C
EGR2	SNORA84
LOC100130357	SNORA40
MIR1184-2	MIR617
MIR3945	MIR7848
CXCL8	SNORA64
SNORA34	SNORA34
MIR8075	CLEC7A
HIST1H4J	CPEB4
HIST1H4K	HP
MIR650	KATNBL1
SNORD83B	LOC643802
ADORA2A-AS1	ST3GAL4-AS1
CHI3L2	GDE1
SNORA26	CXCR2
SNORA71B	IFNAR1
MIR6892	RASSF3
SNORA60	MIR1260B
MIR3916	SNORA36B
MIR5010	MIR628
MIR7-1	CYP1B1
SNORA34	MIR7161
SNORA37	SNORD32A
SNORA16A	PSMC5
C15orf37	FAM126B
FLJ37453	RNU6-2
SNORD12B	MIR5001
HSP90AB1	MIR766
HSPD1	RNU11
SNORA20	SNORA14A
LOC254896	SNORD116-3
RPL23AP7	SNORD116-9
BAG3	MIR1184-2
CACYBP	MIR5047
FBXL14	MIR941-4
FKBP4	SNORA36C
HSPA1A	SNORA44
HSPA1B	ADHFE1
HSPA6	ASNS
HSPH1	CCDC167
SNORA29	DNLZ
GYS1	IFT43
SMIM5	LAIR2
AHSP	MT1F
ALAS2	OSGEP
HBA2	SCRN2
HBB	SNORA52
SLC25A39	SNORA61
SLC4A1	RPS18
SNORA66	SNORA8
THBS1	ANXA2R
YBX3	DUT
ZNF331	S100P
TMEM56-RWDD3	TPM2
DUSP5	ARL6IP6
GYPC	C1orf228
USP36	ACTR5
CD83	MATK
GRASP	SNORA67
RBM38	HSP90B1
SLC7A5	CAPS
DCAF12	RASSF1-AS1
NR4A3	ENC1
PER1	C2orf74
UBB	NPIPA1
SNORA52	SNORD22
SNORA71C	GPX7
SNORA14B	SLC38A5
MAFB	DPH1
HBM	DUSP2
SNORD12	MRPL41
SCARNA1	PDXP
TMEM56-RWDD3	WWOX
RNU6ATAC	ACOT2
KRT72	ATPIF1
SNORA23	BCL7C
SNORA53	COMMD4
KLRC2	DNAJC1
SNORA22	EBP
HLA-DQB1	GZMA
SNORA84	HIST1H2AK
SNORA80A	ID2
	MZT2A
	PJA1
	ROMO1
	RPS26
	S1PR5
	SEPW1
	STAT4
	STX8
	SYTL2
	CCL4L1
	DLG3
	KLRG1
	RRP7A
	MIR7848
	SDHAF1
	COMTD1
	GPKOW
	COMMD5
	G0S2
	C17orf89
	C1orf35
	DPM3
	RPL37A
	SELK
	OSM
	TBC1D10C
	ACAA2
	HIST1H3A
	LOC93622
	NCALD
	PTPRCAP
	RPS10
	UROS
	ALDH18A1
	CBLB
	CLEC2D
	FAM162A
	IFT57
	ISOC2
	KIF22
	OPTN
	PEBP1
	POMGNT1
	PTTG1
	RHNO1
	TCTN3
	ZNF75D
	ZSCAN12
	FADS3
	FASTK
	NME3
	WDR54
	MGC72080
	SNORA45A
	SNHG9
	GZMK
	DGCR6L
	HIST1H4J
	HIST1H4K
	MCRS1
	PIN1
	SLIRP
	HBM
	PPAPDC1B
	MIR3661
	SNORD116-16
	SNORD12B
	TSTD1
	DSN1
	BOLA1
	CCDC12
	CNPY4
	CRY1
	FIS1
	GEMIN2
	NSG1
	R3HCC1
	SEC61G
	THAP4
	TRAPPC6A
	HIST2H4B
	PRKCH
	RPS15
	SNORA59A
	SNORA59B
	UPF3A
	ILF3
	DEFA4
	HBG2
	HIST1H4B
	NDUFB1
	PMAIP1
	RNVU1-19
	RPS21
	RPS29
	S100P
	SCARNA5
	SNORA11
	SNORD15A
	SNORA19
	MIR7845
	AZU1
	CAMP
	CEACAM8
	DEFA3
	LOC100049716
	BPI
	MIR635
	SNORD8
	SNORA53
	LSM7
	ABRACL
	EIF4E
	FCF1
	SPCS2
	DYNLL2
	RMRP
	SNORA23
	ARF3
	C4orf48
	PFDN2
	RNF146
	PAM
	ARL6IP6
	GLYR1
	CXCL5
	FAM200B
	MORF4L1
	HP
	ALG11
	DYNLT3
	EIF4A2
	GAS5-AS1
	GFPT1
	GPR171
	GPR183
	RIOK2
	TMEM251
	RAD51C
	LOC101927765
	RPL21P28
	UBXN7
	GPN3
	TMEM70
	ARGLU1
	BCAP31
	C1orf35
	CLN3
	DPM3
	DUT
	HARS2
	POLR2F
	TERF2IP
	UBL5
	ZNF83
	IFNG
	LINC01506
	CCDC28A
	SCARNA16
	SNORA74B
	LTF
	RPL37A
	SLIRP
	TMA7
	MIR5091
	SNORD15B
	SNORA81
	ANKRD36BP2
	ELL2
	HSP90B1
	IGJ
	IRF4
	ITM2C
	MIR29C
	MXI1
	MZB1
	TNFRSF17
	TXNDC5
	HEMGN
	HIST1H3B
	HIST1H3C
	FBXO7
	GPX7
	HIST1H1B
	HIST1H2BH
	HIST1H3G
	HIST1H3J
	IGLL5
	LMAN1
	LOC101927412
	MSH2
	PDIA4
	SEC11C
	WDR19
	TPD52
	MIR617
	MIR7848
	BBS10
	NFXL1
	SNORA16A
	C4orf29
	IFT80
	TBC1D4
	CARF
	SEL1L3
	SH3YL1
	ZSCAN12
	DCAF12
	FAM46C
	FECH
	TMEM56-RWDD3
	SPICE1
	ZNF37BP
	MIR7161
	SNORD32A
	BPGM
	CCDC7
	MIR1260B
	SNORA36B
	CHRM3-AS2
	LOC101927765
	RPL21P28
	UBXN7
	SNORA71C
	SNORA79
	SNORD116-20
	MIR554
	CEBPD
	DEFA1B
	LOC100507195
	LOC100507639
	SNORA5A
	DUSP1
	MIR5194
	CFD
	IRS2
	ORM1
	DDIT4
	NFKBIA
	SAP30
	CEBPB-AS1
	MIR378J
	MIR4721
	LOC100130476
	PER1
	SNORA77
	SNORD89
	CD24
	RNASE3
	EMR1
	SLC29A1
	DNLZ
	MIR612
	SNORA25
	TEC
	CCL3L1
	CLC
	ACSF2
	CD101

## Sheet: cor-result_M-brown
genesymbol	pvalue	cor	circRNA
RNU4ATAC	2.63e-10	0.75384	circ_693
RNVU1-8	2.28e-12	0.803045	circ_693
SNORA76C	1.08e-13	0.828754	circ_693
MIR5047	8.58e-11	0.766622	circ_810
RNU4ATAC	2.94e-14	0.838607	circ_810
RNVU1-8	4.17e-14	0.836041	circ_810
SNORA76C	5.05e-16	0.865556	circ_810
MIR5047	5.21e-12	0.795369	circ_1209
MIR5047	2.13e-10	0.756298	circ_1610
RNU11	2.48e-10	0.754537	circ_1610
RNU4ATAC	1.99e-14	0.841427	circ_1610
RNVU1-8	1.04e-17	0.886824	circ_1610
SNORA76C	2.33e-19	0.904186	circ_1610
MIR5047	5.87e-11	0.77077	circ_1926
MIR6723	1.82e-10	0.758106	circ_1926
RNU11	8.07e-12	0.791148	circ_1926
RNU4ATAC	6.47e-15	0.849283	circ_1926
RNVU1-8	5.45e-19	0.900568	circ_1926
SNORA76C	2.41e-20	0.913206	circ_1926
RNU11	3.07e-11	0.777666	circ_2007
RNU4ATAC	1.09e-10	0.763922	circ_2007
RNVU1-8	2.55e-10	0.754204	circ_2007
SNORA76C	1.7e-12	0.805711	circ_2007
CEBPD	7.43e-11	0.768207	circ_2745
DCXR	6.69e-11	0.769356	circ_2745
MIR5047	2.11e-10	0.756425	circ_2745
RNU11	9.19e-12	0.789877	circ_2745
RNU4ATAC	1.61e-13	0.825641	circ_2745
RNVU1-8	3.63e-18	0.89194	circ_2745
SNORA67	9.98e-12	0.789072	circ_2745
SNORA76C	8.55e-19	0.898586	circ_2745
MIR5047	8.5e-15	0.847418	circ_3513
MIR6723	6.58e-14	0.832603	circ_3513
RNU11	1.1e-15	0.860771	circ_3513
RNU4ATAC	1.41e-22	0.930524	circ_3513
RNU6ATAC	2.56e-12	0.801997	circ_3513
RNVU1-8	2.45e-30	0.96757	circ_3513
SNORA67	9.01e-11	0.766077	circ_3513
SNORA76C	4.2e-41	0.988568	circ_3513
RNU4ATAC	1.02e-11	0.788872	circ_3697
RNVU1-8	5.04e-12	0.795678	circ_3697
SNORA76C	1.35e-12	0.807739	circ_3697
RNU11	1.19e-12	0.808922	circ_3895
SNORA76C	2.91e-10	0.752664	circ_3895
MIR5047	1.59e-12	0.806292	circ_3916
MIR6723	7.67e-12	0.791648	circ_3916
RNU11	6.25e-13	0.814464	circ_3916
RNU4ATAC	2.38e-18	0.89393	circ_3916
RNU6ATAC	9.11e-11	0.765956	circ_3916
RNVU1-8	3.13e-23	0.934883	circ_3916
SNORA67	7.82e-12	0.791454	circ_3916
SNORA76C	1.97e-29	0.964584	circ_3916
RNU6ATAC	5.62e-12	0.794649	circ_4057
SNORA76C	2.44e-10	0.75475	circ_4502
MIR5047	3e-12	0.800532	circ_4846
MIR6723	1.06e-10	0.764284	circ_4846
RNU11	1.32e-11	0.786332	circ_4846
RNU4ATAC	5.3e-14	0.834248	circ_4846
RNVU1-8	4.31e-18	0.891127	circ_4846
SNORA76C	2.76e-17	0.881842	circ_4846
RNVU1-8	2.38e-10	0.755044	circ_5001
SNORA76C	4.45e-11	0.773751	circ_5001
SNORA76C	3.29e-11	0.77695	circ_5284
SNORA76C	5.05e-11	0.772404	circ_5417
RNVU1-8	4.61e-12	0.796516	circ_5687
SNORA76C	2.82e-13	0.82111	circ_5687
MIR645	1.03e-16	0.874711	circ_7305
SNORA2B	7.71e-16	0.862989	circ_7305
MIR5047	2.19e-12	0.80343	circ_7466
MIR6723	1.28e-11	0.786643	circ_7466
RNU11	1.09e-11	0.788185	circ_7466
RNU4ATAC	3.3e-14	0.837761	circ_7466
RNVU1-8	2.8e-14	0.838967	circ_7466
SNORA76C	1.81e-15	0.857672	circ_7466
CCL4L1	1.37e-12	0.807672	circ_8310
MIR5047	7.03e-16	0.863555	circ_8310
MIR6723	9.82e-12	0.789229	circ_8310
RNU11	1.38e-11	0.785872	circ_8310
RNU4ATAC	2.58e-12	0.801914	circ_8310
RNVU1-8	3.4e-13	0.819585	circ_8310
SNORA76C	2.02e-16	0.870942	circ_8310
RNU11	3.79e-12	0.79837	circ_8526
RNU4ATAC	4.52e-14	0.835431	circ_8526
RNU6ATAC	2.15e-15	0.856569	circ_8526
RNVU1-8	7.33e-16	0.8633	circ_8526
SNORA76C	9.26e-18	0.887394	circ_8526
MIR6723	1.28e-11	0.786591	circ_8903
RNVU1-8	9.56e-13	0.810805	circ_8903
SNORA76C	4.07e-12	0.797707	circ_8903
SNORA76C	3.58e-10	0.750192	circ_8934
CCL4L1	1.01e-10	0.764824	circ_8985
RNU6ATAC	1.64e-10	0.759303	circ_9537
RNVU1-8	1.88e-10	0.757778	circ_9537
SNORA76C	8.38e-12	0.79078	circ_9537
RNVU1-8	7.76e-11	0.767734	circ_10492
SNORA76C	8.1e-12	0.791119	circ_10492
RNU4ATAC	6.56e-12	0.793155	circ_11195
RNVU1-8	1.75e-11	0.783474	circ_11195
SNORA67	1.21e-11	0.787197	circ_11195
SNORA76C	2.88e-12	0.800915	circ_11195
MIR5047	5.99e-12	0.794035	circ_11304
MIR6723	1.67e-11	0.783917	circ_11304
RNU11	2.02e-12	0.804138	circ_11304
RNU4ATAC	3.29e-17	0.880918	circ_11304
RNU6ATAC	2.38e-10	0.75502	circ_11304
RNVU1-8	3.8e-20	0.911478	circ_11304
SNORA4	6.61e-11	0.769479	circ_11304
SNORA67	1.12e-10	0.763639	circ_11304
SNORA76C	1.73e-23	0.936522	circ_11304
MIR5047	5.97e-14	0.833345	circ_11451
MIR6723	3.24e-16	0.868186	circ_11451
RNU11	9.22e-15	0.846857	circ_11451
RNU4ATAC	1.15e-23	0.937625	circ_11451
RNU6ATAC	8.57e-12	0.790565	circ_11451
RNVU1-8	9.34e-27	0.953985	circ_11451
SNORA67	1.81e-10	0.758179	circ_11451
SNORA76C	4.27e-34	0.977493	circ_11451
MIR5047	6.45e-15	0.849305	circ_11751
MIR6723	3.22e-14	0.837938	circ_11751
RNU11	1.76e-13	0.824911	circ_11751
RNU4ATAC	3.51e-15	0.853371	circ_11751
RNVU1-8	7.76e-17	0.876302	circ_11751
SNORA4	3.57e-10	0.750222	circ_11751
SNORA76C	2.67e-19	0.903628	circ_11751
RNU11	5.36e-11	0.771753	circ_12401
RNU4ATAC	4.85e-12	0.796047	circ_12401
RNU6ATAC	3.68e-12	0.798653	circ_12401
RNVU1-8	3.18e-15	0.854007	circ_12401
SNORA76C	7.27e-16	0.863354	circ_12401
MIR5047	7.64e-11	0.767896	circ_12625
SNORA76C	6.77e-11	0.769219	circ_12625
MIR5047	8.51e-11	0.766711	circ_12919
MIR6723	3.13e-11	0.777476	circ_12919
RNU11	5.97e-12	0.794067	circ_12919
RNU4ATAC	1.07e-12	0.809827	circ_12919
RNU6ATAC	5.52e-13	0.81553	circ_12919
RNVU1-8	1.93e-13	0.824209	circ_12919
SNORA76C	1.55e-15	0.85866	circ_12919
RNU11	2.97e-12	0.800639	circ_13178
RNU4ATAC	4.87e-15	0.851188	circ_13178
RNVU1-8	4.23e-15	0.85214	circ_13178
SNORA76C	2.59e-15	0.855359	circ_13178
MIR5047	1.53e-11	0.784847	circ_13258
RNU4ATAC	2.37e-11	0.780351	circ_13258
RNVU1-8	2.11e-14	0.84101	circ_13258
SNORA67	3.09e-10	0.751929	circ_13258
SNORA76C	4.96e-16	0.865668	circ_13258
MIR5047	3.9e-13	0.818444	circ_14268
MIR6723	5.3e-14	0.834245	circ_14268
RNU11	1.64e-18	0.895636	circ_14268
RNU4ATAC	1.57e-17	0.884758	circ_14268
RNU6ATAC	2.88e-10	0.752798	circ_14268
RNVU1-8	1.74e-24	0.94248	circ_14268
SNORA76C	1.6e-25	0.948063	circ_14268
MIR5047	1.2e-11	0.78723	circ_14379
MIR5047	5.13e-11	0.772219	circ_14798
RNU4ATAC	3.71e-12	0.798559	circ_14798
RNVU1-8	1.43e-15	0.859169	circ_14798
SNORA76C	4.94e-19	0.900994	circ_14798
MIR5047	1.31e-13	0.827284	circ_15401
MIR6723	5.3e-12	0.795209	circ_15401
RNU11	1.34e-13	0.827068	circ_15401
RNU4ATAC	2.06e-15	0.856842	circ_15401
RNVU1-8	1.01e-17	0.886977	circ_15401
SNORA76C	1.47e-24	0.942898	circ_15401
RNU4ATAC	2.31e-11	0.780613	circ_16129
RNVU1-8	2.96e-12	0.800666	circ_16129
SNORA76C	3.47e-12	0.799186	circ_16129
MIR5047	2.46e-12	0.802352	circ_16265
MIR6723	9.92e-11	0.765006	circ_16265
RNU4ATAC	2.43e-20	0.913178	circ_16265
RNVU1-8	3.42e-11	0.776531	circ_16265
SNORA76C	2.6e-12	0.801875	circ_16265
RNU4ATAC	1.7e-11	0.783737	circ_16731
RNVU1-8	3.99e-12	0.797876	circ_16731
SNORA76C	5.76e-14	0.833614	circ_16731
RNU4ATAC	2.95e-10	0.752491	circ_17676
RNU6ATAC	1.37e-15	0.859416	circ_17676
RNVU1-8	3.95e-12	0.797976	circ_17676
SNORA76C	3.88e-13	0.818482	circ_17676
MIR5047	1.79e-10	0.758304	circ_17959
RNU11	3.58e-12	0.798888	circ_17959
RNU4ATAC	1.25e-14	0.844711	circ_17959
RNVU1-8	4.92e-19	0.901014	circ_17959
SNORA76C	5.24e-20	0.91023	circ_17959
RNU4ATAC	1.31e-10	0.761927	circ_18211
SCARNA21	2.12e-10	0.756396	circ_18211
RNVU1-8	4.71e-11	0.773137	circ_18785
SNORA76C	5.28e-14	0.834278	circ_18785
MIR5047	6.76e-13	0.813797	circ_18786
RNU11	9.06e-12	0.790017	circ_18786
RNU4ATAC	1.06e-12	0.809944	circ_18786
RNVU1-8	2.81e-15	0.85483	circ_18786
SNORA4	3.38e-11	0.776666	circ_18786
SNORA67	1.41e-12	0.807417	circ_18786
SNORA76C	1.11e-16	0.874326	circ_18786
RNVU1-8	2.8e-10	0.753098	circ_18872
SNORA76C	1.31e-10	0.761874	circ_18872
RNVU1-8	3.25e-11	0.777078	circ_19540
SNORA76C	2.83e-12	0.801067	circ_19540
SNORA76C	2.27e-10	0.755573	circ_20151
CCL4L1	5.03e-12	0.795689	circ_21387
MIR5047	5.59e-11	0.771299	circ_21387
MIR6723	4.3e-12	0.797186	circ_21387
RNU11	1.85e-10	0.757945	circ_21387
RNU4ATAC	3.25e-14	0.837872	circ_21387
RNVU1-8	5.31e-20	0.91018	circ_21387
SNORA76C	1.14e-18	0.897304	circ_21387
MIR5047	3.02e-11	0.777843	circ_21725
RNU11	1.72e-10	0.758797	circ_21725
RNU4ATAC	2.15e-10	0.756198	circ_21725
SNORA76C	9.7e-13	0.810681	circ_21725
SNORA76C	9.59e-12	0.789461	circ_22610
MIR5047	2.87e-15	0.854685	circ_22837
MIR6723	3.12e-12	0.800171	circ_22837
RNU11	1.44e-12	0.807221	circ_22837
RNU4ATAC	4.93e-18	0.890477	circ_22837
RNU6ATAC	4.28e-11	0.774157	circ_22837
RNVU1-8	4.16e-24	0.940288	circ_22837
SNORA4	4.14e-11	0.774531	circ_22837
SNORA67	3.37e-12	0.799458	circ_22837
SNORA76C	4.76e-32	0.972548	circ_22837
RNU11	1.59e-11	0.784407	circ_23467
MIR5047	5.45e-14	0.834035	circ_23920
RNU4ATAC	1.3e-16	0.873436	circ_23920
RNVU1-8	4.55e-13	0.817158	circ_23920
SNORA76C	1.53e-15	0.85873	circ_23920
SNORA76C	1.17e-10	0.763178	circ_24708
RNVU1-8	1.96e-10	0.757279	circ_25719
SNORA76C	1.87e-12	0.804875	circ_25719
MIR6723	3.18e-10	0.751594	circ_25951
RNU11	1.32e-10	0.761806	circ_25951
RNVU1-8	2.56e-11	0.779545	circ_25951
SNORA76C	8.95e-11	0.76615	circ_25951
MIR5047	6.08e-11	0.770394	circ_26945
RNU4ATAC	4.45e-12	0.796866	circ_26945
RNU6ATAC	6.68e-12	0.792983	circ_26945
RNVU1-8	2.05e-15	0.856851	circ_26945
SNORA76C	3.11e-17	0.881211	circ_26945
RNVU1-8	5.25e-12	0.7953	circ_27130
SNORA76C	3.93e-12	0.79803	circ_27130
SNORA76C	3.77e-13	0.818727	circ_27758
MIR5047	1.71e-11	0.783715	circ_28350
RNVU1-8	1.61e-10	0.759537	circ_28350
SNORA76C	5.52e-12	0.794811	circ_28350
MIR6723	4.56e-13	0.817135	circ_28854
RNVU1-8	7.63e-15	0.84816	circ_28854
SNORA76C	1.15e-12	0.809172	circ_28854
RNU11	2.37e-10	0.755048	circ_29138
RNU4ATAC	5.33e-12	0.795148	circ_29138
RNVU1-8	3.33e-15	0.853724	circ_29138
SNORA67	2.5e-12	0.802228	circ_29138
SNORA76C	5.44e-17	0.878231	circ_29138
SNORA76C	7.77e-12	0.791522	circ_29751
MIR6723	1.02e-11	0.788823	circ_29763
SNORA76C	3.45e-10	0.750636	circ_29763
RNU4ATAC	1.06e-10	0.764274	circ_30474
RNVU1-8	8.05e-12	0.791172	circ_30474
SNORA76C	1.9e-12	0.804699	circ_30474
MIR5047	3.46e-15	0.853461	circ_31472
MIR6723	8.81e-11	0.766325	circ_31472
RNU11	4.4e-14	0.835645	circ_31472
RNU4ATAC	3.14e-24	0.940999	circ_31472
RNU6ATAC	2.72e-10	0.753454	circ_31472
RNVU1-8	6.7e-17	0.877102	circ_31472
SCARNA21	1.85e-10	0.757971	circ_31472
SNORA76C	3.34e-19	0.902674	circ_31472
MIR5047	5.14e-13	0.816133	circ_32194
MIR6723	3.14e-12	0.80012	circ_32194
RNU11	7.06e-14	0.832066	circ_32194
RNU4ATAC	6.7e-19	0.899668	circ_32194
RNU6ATAC	4.34e-13	0.817551	circ_32194
RNVU1-8	4.32e-23	0.933973	circ_32194
SNORA76C	5.82e-29	0.962916	circ_32194
RNU4ATAC	5.17e-12	0.795444	circ_32486
RNVU1-8	5.96e-12	0.794084	circ_32486
SNORA76C	2.7e-14	0.839225	circ_32486
SNORA9	2.65e-12	0.801699	circ_32627
RNVU1-8	6.39e-11	0.769854	circ_32984
SNORA76C	3.31e-11	0.776887	circ_32984
SNORA76C	9.56e-11	0.765427	circ_33850
MIR6723	1.54e-10	0.76008	circ_34311
RNU11	2.53e-10	0.754305	circ_34311
RNU4ATAC	1.69e-10	0.759	circ_34311
RNVU1-8	1.03e-14	0.846068	circ_34311
SNORA76C	2.9e-14	0.838718	circ_34311
MIR5047	3.72e-13	0.818844	circ_34692
MIR6723	1.87e-12	0.80486	circ_34692
RNU11	1.09e-13	0.828697	circ_34692
RNU4ATAC	3.28e-18	0.892422	circ_34692
RNU6ATAC	3.3e-11	0.77692	circ_34692
RNVU1-8	3.76e-24	0.940543	circ_34692
SNORA76C	3.44e-29	0.963734	circ_34692
MIR5047	6.2e-13	0.814542	circ_35070
MIR6723	3.68e-12	0.798648	circ_35070
RNU11	2.5e-13	0.822092	circ_35070
RNU4ATAC	3.03e-18	0.8928	circ_35070
RNU6ATAC	5.07e-11	0.772345	circ_35070
RNVU1-8	1.28e-23	0.937342	circ_35070
SNORA76C	4.37e-28	0.959602	circ_35070
MIR5047	1.33e-12	0.807892	circ_36180
MIR6723	7.25e-17	0.876673	circ_36180
RNU11	6.86e-14	0.832294	circ_36180
RNU4ATAC	6.9e-24	0.938978	circ_36180
RNU6ATAC	8.62e-11	0.766576	circ_36180
RNVU1-8	1.75e-22	0.929875	circ_36180
SNORA76C	1.71e-26	0.95278	circ_36180
MIR5047	5.34e-14	0.834188	circ_36248
RNU4ATAC	2.97e-14	0.838538	circ_36248
RNVU1-8	8.8e-12	0.790311	circ_36248
SNORA4	4.05e-13	0.818127	circ_36248
SNORA76C	1.36e-13	0.826979	circ_36248
DCXR	2.68e-10	0.75363	circ_36945
RNU11	1.29e-12	0.808165	circ_36945
RNU4ATAC	1.25e-10	0.762463	circ_36945
RNVU1-8	1.4e-12	0.807464	circ_36945
SNORA76C	2.73e-13	0.821371	circ_36945
MIR5047	7.23e-17	0.87669	circ_37987
MIR6723	1.52e-14	0.843346	circ_37987
RNU11	1.05e-14	0.845975	circ_37987
RNU4ATAC	4.34e-20	0.91096	circ_37987
RNU6ATAC	4.65e-11	0.773278	circ_37987
RNVU1-8	2.11e-23	0.935971	circ_37987
SNORA76C	4.77e-28	0.959454	circ_37987
RNU4ATAC	1.22e-10	0.762695	circ_38075
RNVU1-8	4.09e-13	0.818043	circ_38075
SNORA76C	8.39e-16	0.862474	circ_38075
RNU4ATAC	1.6e-10	0.759642	circ_38362
RNU11	8.28e-13	0.812049	circ_41333
RNU4ATAC	2.55e-16	0.869577	circ_41333
RNVU1-8	3.62e-16	0.867533	circ_41333
SNORA76C	3.94e-18	0.891552	circ_41333
RNVU1-8	1.38e-11	0.785835	circ_41709
SNORA76C	1.97e-11	0.782228	circ_41709
SNORA67	3.42e-10	0.750749	circ_41949
RNU4ATAC	2.55e-10	0.75423	circ_42790
RNVU1-8	2.58e-12	0.801926	circ_42790
SNORA76C	2.37e-12	0.802704	circ_42790
MIR5047	8.55e-13	0.811777	circ_43369
MIR6723	1.44e-10	0.760804	circ_43369
RNU11	2.26e-11	0.780844	circ_43369
RNU4ATAC	5e-14	0.834678	circ_43369
RNVU1-8	1.22e-14	0.844933	circ_43369
SNORA76C	4.51e-16	0.866233	circ_43369
MIR5047	3.16e-10	0.751667	circ_44237
RNU11	6.23e-13	0.814502	circ_44237
RNU4ATAC	3.99e-14	0.836364	circ_44237
RNVU1-8	1.16e-17	0.88629	circ_44237
SNORA76C	1.49e-18	0.896081	circ_44237
RNU6ATAC	2.44e-12	0.802435	circ_44280
RNVU1-8	1.45e-11	0.785334	circ_44280
SNORA76C	9.46e-13	0.810898	circ_44280
MIR6723	1.11e-10	0.763792	circ_44304
RNU4ATAC	2.16e-11	0.781305	circ_44304
RNVU1-8	9.74e-13	0.810644	circ_44304
SNORA76C	1.29e-14	0.844542	circ_44304
MIR5047	1.91e-15	0.857316	circ_44463
RNU4ATAC	6.94e-11	0.768947	circ_44463
SNORA76C	1.47e-11	0.785192	circ_44463
RNU4ATAC	1.74e-10	0.758659	circ_44871
CCL3	2.67e-10	0.753678	circ_44892
CCL4L1	5.56e-11	0.771356	circ_44892
MIR5047	5.43e-15	0.850466	circ_45070
MIR6723	4.54e-19	0.90136	circ_45070
RNU11	4.53e-12	0.796697	circ_45070
RNU4ATAC	5.33e-14	0.834199	circ_45070
RNVU1-8	5.89e-17	0.877808	circ_45070
SNORA76C	1.1e-18	0.897459	circ_45070
RNU11	4.39e-12	0.796993	circ_45221
RNU4ATAC	2.79e-11	0.778669	circ_45221
RNVU1-8	6.46e-11	0.769739	circ_45221
SNORA76C	1.03e-11	0.788734	circ_45221
MIR6723	9.88e-13	0.810521	circ_45354
RNU4ATAC	7.59e-14	0.831512	circ_45354
RNVU1-8	3.99e-12	0.797886	circ_45354
SNORA76C	1.64e-11	0.784114	circ_45354
MIR5047	6.83e-15	0.84891	circ_46082
MIR6723	4.76e-14	0.835045	circ_46082
RNU11	1.28e-15	0.859841	circ_46082
RNU4ATAC	1.99e-22	0.929492	circ_46082
RNU6ATAC	2.12e-12	0.803709	circ_46082
RNVU1-8	1.15e-30	0.968596	circ_46082
SNORA67	6.4e-11	0.769842	circ_46082
SNORA76C	1.31e-42	0.990113	circ_46082
MIR5047	1.53e-12	0.806679	circ_46868
MIR6723	8.7e-12	0.790414	circ_46868
RNU11	6.67e-13	0.813914	circ_46868
RNU4ATAC	6.38e-19	0.899877	circ_46868
RNU6ATAC	9.24e-11	0.765799	circ_46868
RNVU1-8	2.57e-24	0.941507	circ_46868
SNORA67	2.24e-10	0.755756	circ_46868
SNORA76C	1.24e-29	0.965264	circ_46868
MIR6723	4.38e-11	0.77391	circ_47369
RNU11	1.66e-10	0.759191	circ_47369
RNU4ATAC	2.94e-14	0.838625	circ_47369
RNVU1-8	2.83e-14	0.838883	circ_47369
SNORA76C	4.69e-15	0.851449	circ_47369
SNORA76C	3.59e-11	0.776016	circ_47839
RNU6ATAC	5.89e-12	0.794197	circ_48028
RNU11	2.61e-10	0.753955	circ_48487
RNU4ATAC	3.28e-11	0.776983	circ_48487
RNVU1-8	4.55e-12	0.796639	circ_48487
SNORA76C	1.49e-11	0.785116	circ_48487
MIR5047	1.59e-11	0.784407	circ_48489
RNU4ATAC	7.73e-13	0.812644	circ_48489
RNVU1-8	5.52e-14	0.833932	circ_48489
SNORA76C	2.5e-16	0.869705	circ_48489
MIR5047	4.92e-11	0.772685	circ_50552
MIR6723	2.86e-11	0.778413	circ_50552
RNU11	3.87e-11	0.775224	circ_50552
RNU4ATAC	1.08e-13	0.828801	circ_50552
RNVU1-8	1.11e-14	0.845564	circ_50552
SNORA67	1.33e-10	0.761689	circ_50552
SNORA76C	1.8e-16	0.871585	circ_50552
MIR5047	3.49e-12	0.799138	circ_50554
MIR6723	1.51e-11	0.784951	circ_50554
RNU11	1.2e-11	0.787226	circ_50554
RNU4ATAC	2.21e-16	0.870413	circ_50554
RNU6ATAC	8.68e-12	0.790437	circ_50554
RNVU1-8	3.39e-21	0.920296	circ_50554
SNORA76C	1.09e-24	0.943608	circ_50554
MIR5047	2.32e-10	0.755337	circ_50592
RNU4ATAC	4.03e-11	0.774793	circ_50592
RNVU1-8	8.83e-11	0.766303	circ_50592
SNORA76C	1.73e-13	0.825062	circ_50592
RNU11	6.59e-15	0.849155	circ_51038
RNU4ATAC	2.41e-14	0.840058	circ_51038
RNVU1-8	8.5e-15	0.847413	circ_51038
SNORA4	2.14e-12	0.803625	circ_51038
SNORA76C	6.45e-16	0.864082	circ_51038
MIR5047	2.36e-13	0.822577	circ_51472
MIR6723	1.63e-12	0.806094	circ_51472
RNU11	3.85e-15	0.852753	circ_51472
RNU4ATAC	1.5e-21	0.923052	circ_51472
RNU6ATAC	5.4e-12	0.795029	circ_51472
RNVU1-8	1.95e-25	0.947621	circ_51472
SNORA76C	3.23e-31	0.970233	circ_51472
RNU11	4.97e-11	0.772559	circ_52110
MIR5047	4.03e-14	0.836301	circ_52669
MIR6723	1.08e-11	0.788312	circ_52669
RNU4ATAC	1.05e-14	0.845973	circ_52669
RNVU1-8	5.59e-15	0.850263	circ_52669
SNORA76C	1.06e-17	0.886701	circ_52669
RNU4ATAC	1.15e-11	0.787637	circ_52868
RNVU1-8	3.35e-14	0.837659	circ_52868
SNORA76C	7.16e-18	0.888664	circ_52868
MIR6723	3.36e-10	0.75095	circ_53095
RNU11	6.28e-11	0.770035	circ_53095
RNU4ATAC	2.23e-13	0.823046	circ_53095
RNVU1-8	5.9e-16	0.864623	circ_53095
SNORA76C	9.62e-18	0.887205	circ_53095
MIR5047	3.18e-15	0.854025	circ_53687
MIR6723	3.91e-11	0.775121	circ_53687
RNU11	1.33e-12	0.807888	circ_53687
RNU4ATAC	1.3e-24	0.943185	circ_53687
RNU6ATAC	2.44e-11	0.780058	circ_53687
RNVU1-8	5.85e-19	0.900258	circ_53687
SNORA4	8.96e-11	0.766136	circ_53687
SNORA76C	1.8e-22	0.929793	circ_53687
MIR5047	6.08e-15	0.849697	circ_53690
MIR6723	3.62e-14	0.837084	circ_53690
RNU11	1.87e-15	0.857466	circ_53690
RNU4ATAC	4.6e-22	0.926891	circ_53690
RNU6ATAC	1.87e-12	0.804843	circ_53690
RNVU1-8	1.13e-30	0.968615	circ_53690
SNORA67	4.48e-11	0.773688	circ_53690
SNORA76C	2.5e-43	0.990776	circ_53690
RNU6ATAC	2.03e-10	0.75689	circ_53722
RNU4ATAC	1.01e-11	0.788948	circ_54549
SNORA76C	5.97e-11	0.770589	circ_54549
SIGLEC17P	2.26e-10	0.755624	circ_54775
SNORA72	3.37e-11	0.776696	circ_56075
MIR5047	3.4e-12	0.799381	circ_56700
MIR6723	2.23e-11	0.780966	circ_56700
SNORA76C	2.58e-10	0.754096	circ_56700
MIR5047	5.39e-13	0.815731	circ_57080
MIR6723	3.58e-14	0.837175	circ_57080
RNU11	6.29e-13	0.814417	circ_57080
RNU4ATAC	1.88e-16	0.871349	circ_57080
RNVU1-8	2.66e-16	0.869343	circ_57080
SNORA76C	1.51e-20	0.914962	circ_57080
RNU4ATAC	1.26e-10	0.762349	circ_57176
CEBPD	1.57e-10	0.759809	circ_57382
RAB34	4.77e-11	0.773014	circ_57382
RNU6ATAC	1.33e-10	0.761749	circ_57408
CCL4L1	1.37e-12	0.807613	circ_57429
DCXR	2.61e-10	0.753958	circ_57429
MIR5047	9.66e-14	0.829658	circ_57429
MIR6723	6.24e-12	0.793632	circ_57429
RNU11	2e-13	0.823926	circ_57429
RNU4ATAC	8.75e-14	0.830426	circ_57429
RNVU1-8	1.59e-18	0.895793	circ_57429
SNORA67	1.61e-10	0.759548	circ_57429
SNORA76C	1.81e-22	0.92977	circ_57429
MIR5047	1.05e-12	0.810021	circ_57680
MIR6723	2.27e-12	0.803113	circ_57680
RNU11	2.75e-11	0.778829	circ_57680
RNU4ATAC	7.5e-15	0.848271	circ_57680
RNVU1-8	3.23e-19	0.902819	circ_57680
SNORA67	4.2e-11	0.774373	circ_57680
SNORA76C	8.58e-20	0.908281	circ_57680
RNU4ATAC	7.96e-12	0.791291	circ_57740
RNVU1-8	9.2e-15	0.84687	circ_57740
SNORA76C	2.17e-16	0.870534	circ_57740
RNVU1-8	1.65e-10	0.759281	circ_58623
SNORA76C	7.25e-11	0.768467	circ_58623
MIR5047	1.65e-12	0.806003	circ_58775
MIR6723	2.79e-11	0.778665	circ_58775
RNU11	7.87e-12	0.791396	circ_58775
RNU4ATAC	2.71e-15	0.855051	circ_58775
RNU6ATAC	3.03e-14	0.838394	circ_58775
RNVU1-8	5.17e-19	0.900798	circ_58775
SNORA76C	6.37e-21	0.918085	circ_58775
RNU11	2.21e-15	0.856369	circ_59309
RNU4ATAC	2.58e-14	0.839566	circ_59309
RNVU1-8	4.07e-15	0.852384	circ_59309
SNORA76C	4.49e-17	0.879262	circ_59309
RNVU1-8	6.02e-13	0.814788	circ_59564
SNORA76C	2.36e-13	0.82257	circ_59564
RNU11	3.41e-10	0.750766	circ_59919
RNU4ATAC	8.05e-12	0.791174	circ_59919
RNVU1-8	2.7e-15	0.855083	circ_59919
SNORA76C	4.82e-17	0.878883	circ_59919
RNU11	9.34e-15	0.846768	circ_60160
RNU4ATAC	5.43e-14	0.834061	circ_60160
RNVU1-8	6.36e-14	0.832865	circ_60160
SNORA76C	3.43e-16	0.867852	circ_60160
RNU11	1.89e-10	0.757673	circ_60269
MIR6723	2.69e-10	0.753591	circ_60456
RNU11	3.57e-11	0.776079	circ_60456
RNU4ATAC	5.09e-15	0.850898	circ_60456
RNVU1-8	2.59e-12	0.801902	circ_60456
SNORA76C	2.42e-13	0.822365	circ_60456
MIR5047	2.32e-13	0.822713	circ_60935
RNU11	6.5e-11	0.769669	circ_60935
RNU4ATAC	2.17e-14	0.840816	circ_60935
RNVU1-8	4.8e-12	0.796136	circ_60935
SNORA76C	9.12e-15	0.846931	circ_60935
RNVU1-8	4.16e-12	0.797498	circ_61820
SNORA76C	2.4e-11	0.780243	circ_61820
MIR5047	5.92e-13	0.814937	circ_62110
MIR6723	2.9e-11	0.77825	circ_62110
RNU11	9.35e-11	0.765665	circ_62110
RNU4ATAC	2.69e-11	0.779028	circ_62110
RNVU1-8	2.55e-14	0.83965	circ_62110
SNORA76C	1.16e-17	0.886259	circ_62110
RNU4ATAC	5.48e-12	0.794881	circ_62518
RNU6ATAC	3.11e-10	0.751869	circ_62518
RNVU1-8	1.33e-12	0.8079	circ_62518
SNORA76C	1.29e-14	0.844496	circ_62518
MIR5047	1.09e-13	0.828723	circ_62583
MIR6723	1.12e-12	0.809419	circ_62583
RNU11	3.26e-15	0.853853	circ_62583
RNU4ATAC	1.45e-21	0.923175	circ_62583
RNU6ATAC	1.86e-11	0.782826	circ_62583
RNVU1-8	8.01e-26	0.94957	circ_62583
SNORA76C	2.19e-30	0.967728	circ_62583
MIR5047	2.52e-10	0.754345	circ_64465
RNU4ATAC	1.35e-13	0.827034	circ_64465
RNVU1-8	8.69e-17	0.875676	circ_64465
SNORA76C	7.71e-19	0.899046	circ_64465
MIR5047	1.31e-13	0.827286	circ_65178
MIR6723	3.82e-12	0.798288	circ_65178
RNU11	3.42e-14	0.837514	circ_65178
RNU4ATAC	5.04e-15	0.850971	circ_65178
RNU6ATAC	7.18e-11	0.768583	circ_65178
RNVU1-8	1.25e-20	0.915643	circ_65178
SNORA76C	4.72e-25	0.945598	circ_65178
RNU11	1.42e-10	0.760969	circ_65857
RNU4ATAC	3.29e-10	0.75122	circ_65857
SNORA76C	2.65e-11	0.779192	circ_65857
MIR5047	2.93e-16	0.868784	circ_66248
MIR6723	3.34e-14	0.83769	circ_66248
RNU11	8.62e-15	0.84732	circ_66248
RNU4ATAC	1.59e-18	0.895805	circ_66248
RNU6ATAC	7.83e-11	0.76763	circ_66248
RNVU1-8	3.03e-23	0.934973	circ_66248
SNORA67	1.92e-10	0.757511	circ_66248
SNORA76C	8.6e-31	0.968976	circ_66248
RNVU1-8	2.51e-10	0.7544	circ_66633
SNORA76C	2.99e-11	0.777933	circ_66633
RNU4ATAC	1.13e-10	0.763512	circ_66749
RNVU1-8	2.31e-11	0.780633	circ_66749
SNORA76C	1.24e-12	0.808519	circ_66749
RNVU1-8	3.2e-12	0.799934	circ_67423
SNORA76C	7.45e-13	0.812964	circ_67423
MIR5047	1.66e-14	0.842733	circ_68565
MIR6723	1.09e-12	0.809698	circ_68565
RNU11	2.51e-14	0.839775	circ_68565
RNU4ATAC	6.36e-18	0.889243	circ_68565
RNU6ATAC	2.72e-10	0.753445	circ_68565
RNVU1-8	2.86e-22	0.928373	circ_68565
SNORA67	6.06e-11	0.770431	circ_68565
SNORA76C	1.74e-24	0.942483	circ_68565
RNU11	4.11e-20	0.911172	circ_68793
RNU4ATAC	2.03e-17	0.883428	circ_68793
RNVU1-8	3.18e-16	0.868294	circ_68793
SNORA76C	3.31e-18	0.892375	circ_68793
MIR5047	1.27e-10	0.762241	circ_68959
RNU4ATAC	5.64e-12	0.794602	circ_69533
RNVU1-8	4.17e-14	0.836038	circ_69533
SNORA76C	1.36e-17	0.885478	circ_69533
CCL4L1	3.23e-12	0.799857	circ_69933
MIR5047	1.62e-15	0.858357	circ_69933
MIR6723	2.22e-13	0.823059	circ_69933
RNU11	1.2e-16	0.873889	circ_69933
RNU4ATAC	1.39e-17	0.885372	circ_69933
RNVU1-8	4.5e-19	0.901396	circ_69933
SNORA76C	1.08e-24	0.943642	circ_69933
MIR6723	1.67e-10	0.759148	circ_69942
RNU11	3.26e-10	0.751318	circ_69942
RNU4ATAC	6.02e-14	0.833286	circ_69942
RNU6ATAC	4.24e-11	0.774271	circ_69942
RNVU1-8	6.06e-15	0.849721	circ_69942
SNORA76C	8.02e-17	0.876121	circ_69942
RNU4ATAC	1.92e-10	0.757497	circ_70390
MIR5047	6.39e-15	0.849367	circ_72043
MIR6723	3.29e-14	0.837799	circ_72043
RNU11	2.94e-15	0.854525	circ_72043
RNU4ATAC	1.24e-21	0.923683	circ_72043
RNU6ATAC	1.87e-12	0.804849	circ_72043
RNVU1-8	2.55e-30	0.967516	circ_72043
SNORA4	3.61e-10	0.750101	circ_72043
SNORA67	3.61e-11	0.775964	circ_72043
SNORA76C	1.11e-42	0.990182	circ_72043
MIR5047	2.43e-13	0.822325	circ_72078
MIR6723	1.14e-13	0.828343	circ_72078
RNU11	8.77e-13	0.811551	circ_72078
RNU4ATAC	1.1e-15	0.860794	circ_72078
RNVU1-8	1.96e-22	0.929532	circ_72078
SNORA76C	1.62e-21	0.922796	circ_72078
RNU11	1.1e-10	0.76381	circ_72456
RNU4ATAC	4.33e-11	0.774033	circ_72456
SNORA76C	1.35e-10	0.761515	circ_72456
C15orf37	2.02e-12	0.804156	circ_72553
FBXL14	1.36e-11	0.786002	circ_72553
FLJ37453	2.36e-10	0.755112	circ_72553
MIR5047	3.63e-11	0.775906	circ_72810
SNORA76C	1.44e-10	0.760822	circ_72810
MIR5047	8.41e-13	0.811916	circ_73540
MIR6723	2.36e-13	0.822572	circ_73540
RNU4ATAC	6.56e-12	0.793152	circ_73540
RNVU1-8	2.14e-11	0.781428	circ_73540
SNORA76C	1.54e-14	0.843288	circ_73540
MIR5047	3.29e-12	0.799682	circ_73581
MIR5047	1.23e-10	0.762571	circ_73814
RNU11	1.59e-11	0.784411	circ_73814
RNU4ATAC	9.27e-14	0.829978	circ_73814
RNU6ATAC	5.86e-17	0.877834	circ_73814
RNVU1-8	2.79e-17	0.881769	circ_73814
SNORA76C	1.93e-19	0.904988	circ_73814
RNU6ATAC	1.53e-13	0.826042	circ_73858
FOLR3	1.25e-10	0.762423	circ_74582
MIR5047	3.8e-14	0.836735	circ_75603
MIR6723	3.72e-13	0.818824	circ_75603
RNU11	1.68e-15	0.858148	circ_75603
RNU4ATAC	3.47e-22	0.927777	circ_75603
RNU6ATAC	8.3e-12	0.790879	circ_75603
RNVU1-8	1.33e-27	0.957653	circ_75603
SNORA76C	9.1e-34	0.976766	circ_75603
RNU11	3.12e-11	0.777508	circ_76433
RNU4ATAC	1.17e-13	0.828176	circ_76433
RNU6ATAC	4.03e-12	0.797788	circ_76433
RNVU1-8	1.36e-16	0.873184	circ_76433
SNORA76C	1.03e-18	0.897755	circ_76433
MIR6723	6.98e-13	0.813518	circ_76520
RNU11	2.23e-13	0.823038	circ_76520
RNU4ATAC	1.19e-16	0.873924	circ_76520
RNVU1-8	9.39e-13	0.810959	circ_76520
SNORA76C	5.03e-14	0.834644	circ_76520
SNORA76C	1.07e-10	0.764197	circ_77292
MIR5047	8.12e-15	0.847726	circ_77328
MIR6723	6.19e-14	0.833071	circ_77328
RNU11	1.12e-15	0.860668	circ_77328
RNU4ATAC	1.47e-22	0.930408	circ_77328
RNU6ATAC	2.47e-12	0.802339	circ_77328
RNVU1-8	2.06e-30	0.967806	circ_77328
SNORA67	8.47e-11	0.766765	circ_77328
SNORA76C	2.11e-41	0.988894	circ_77328
CCL4L1	1.34e-10	0.761619	circ_77594
RNU4ATAC	2.32e-11	0.780557	circ_77594
RNVU1-8	8.81e-13	0.811518	circ_77594
SNORA67	6.12e-11	0.770319	circ_77594
SNORA76C	6.29e-14	0.83295	circ_77594
MIR5047	9.69e-13	0.810689	circ_77679
MIR6723	5.79e-12	0.794359	circ_77679
RNU11	4.64e-16	0.866069	circ_77679
RNU4ATAC	3.29e-19	0.902743	circ_77679
RNU6ATAC	2.45e-11	0.780023	circ_77679
RNVU1-8	6.72e-24	0.939045	circ_77679
SNORA67	2.24e-10	0.755729	circ_77679
SNORA76C	3.6e-29	0.963663	circ_77679
RNVU1-8	7.57e-11	0.768002	circ_77680
SNORA76C	3.67e-11	0.775798	circ_77680
MIR5047	1.37e-11	0.78594	circ_77827
MIR5047	4.07e-15	0.852384	circ_78250
MIR6723	1.33e-14	0.84431	circ_78250
RNU11	1.95e-14	0.841601	circ_78250
RNU4ATAC	7.51e-21	0.917497	circ_78250
RNU6ATAC	3.19e-11	0.77726	circ_78250
RNVU1-8	8.02e-26	0.949568	circ_78250
SNORA67	1.57e-10	0.759843	circ_78250
SNORA76C	1.89e-30	0.967925	circ_78250
MIR5047	3.85e-12	0.798227	circ_78484
MIR6723	1.67e-11	0.783933	circ_78484
RNU11	9.97e-13	0.810442	circ_78484
RNU4ATAC	2.51e-16	0.86967	circ_78484
RNU6ATAC	1.87e-10	0.757825	circ_78484
RNVU1-8	4.36e-21	0.919419	circ_78484
SNORA76C	1.6e-24	0.942685	circ_78484
MIR5047	6.91e-15	0.848832	circ_79064
MIR6723	4.86e-14	0.834901	circ_79064
RNU11	1.26e-15	0.85993	circ_79064
RNU4ATAC	1.92e-22	0.92959	circ_79064
RNU6ATAC	2.14e-12	0.803615	circ_79064
RNVU1-8	1.18e-30	0.968554	circ_79064
SNORA67	6.54e-11	0.769606	circ_79064
SNORA76C	1.58e-42	0.990035	circ_79064
MIR5047	2.54e-11	0.779648	circ_79235
RNVU1-8	2.62e-11	0.779317	circ_79235
SNORA76C	3.9e-12	0.798104	circ_79235
RNU4ATAC	7.48e-16	0.863179	circ_80104
RNVU1-8	5.6e-14	0.833832	circ_80104
SNORA76C	4.04e-12	0.797759	circ_80104
MIR5047	2.24e-14	0.840598	circ_80244
MIR6723	2.09e-13	0.823536	circ_80244
RNU11	1.3e-15	0.859775	circ_80244
RNU4ATAC	1.97e-22	0.929511	circ_80244
RNU6ATAC	5.52e-12	0.794817	circ_80244
RNVU1-8	1.47e-28	0.961428	circ_80244
SNORA67	2.59e-10	0.754052	circ_80244
SNORA76C	6.82e-36	0.981089	circ_80244
MIR5047	3.84e-11	0.775323	circ_80660
MIR6723	1.03e-12	0.81012	circ_80660
RNU11	1.45e-12	0.807129	circ_80660
RNU4ATAC	1.4e-16	0.873012	circ_80660
RNVU1-8	1.46e-22	0.930415	circ_80660
SNORA76C	3.22e-22	0.928002	circ_80660
RNU4ATAC	1.23e-12	0.80863	circ_81099
RNVU1-8	8.18e-14	0.830944	circ_81099
SNORA76C	4.31e-14	0.835801	circ_81099
MIR5047	6.37e-16	0.864151	circ_83117
MIR6723	3.19e-11	0.777263	circ_83117
RNU11	1.07e-11	0.788382	circ_83117
RNU4ATAC	1.59e-16	0.872308	circ_83117
RNU6ATAC	2.78e-10	0.753191	circ_83117
RNVU1-8	9.25e-21	0.91675	circ_83117
SNORA4	1.97e-12	0.804405	circ_83117
SNORA67	1.29e-13	0.827416	circ_83117
SNORA76C	7.75e-24	0.938672	circ_83117
MIR5047	1.53e-15	0.858719	circ_84194
RNU4ATAC	4.19e-11	0.774392	circ_84194
SCARNA21	2.85e-10	0.752918	circ_84194
SNORA76C	1.1e-10	0.763851	circ_84194

## Sheet: cor-result_M-pink
genesymbol	pvalue	cor	circRNA
DEFA3	4.05e-11	0.774745	circ_17308
DEFA3	2.34e-11	0.78048	circ_37592
FOLR3	9.43e-13	0.810925	circ_40614
DEFA3	1.79e-10	0.75835	circ_46213

## Sheet: cor-result_M-greenyellow
genesymbol	pvalue	cor	circRNA
CCL3L1	3.92e-12	0.798051	circ_41
CCL3	1.76e-14	0.842331	circ_1949
CCL3L1	6.38e-25	0.944893	circ_1949
EGR2	5.52e-12	0.794819	circ_1949
CCL3L1	5.82e-13	0.815068	circ_3283
CCL3	2.28e-16	0.870241	circ_4265
CCL3L1	1.93e-26	0.952544	circ_4265
EGR2	1.69e-12	0.805756	circ_4265
CCL3	8.57e-16	0.862342	circ_4904
CCL3L1	1.82e-25	0.947771	circ_4904
EGR2	2.18e-12	0.80346	circ_4904
CCL3L1	1.19e-12	0.808859	circ_7234
CCL3	1.16e-16	0.874075	circ_8031
CCL3L1	3.14e-19	0.902942	circ_8031
EGR2	2.3e-11	0.780665	circ_8031
CCL3	1.71e-11	0.783691	circ_12139
CCL3L1	1.28e-13	0.827452	circ_12379
CCL3	4.51e-12	0.796731	circ_12829
CCL3L1	1.51e-16	0.87259	circ_12829
EGR2	1.15e-10	0.763336	circ_12829
CCL3L1	3.03e-10	0.752199	circ_14221
LOC100130357	3.36e-10	0.75094	circ_16069
CCL3L1	9.11e-12	0.789969	circ_18020
CCL3	1.65e-13	0.825454	circ_18252
CCL3L1	2.06e-11	0.781789	circ_18252
CCL3	5.55e-14	0.833894	circ_20176
CCL3L1	2.92e-22	0.928314	circ_20176
EGR2	4.16e-11	0.774472	circ_20176
CCL3	8.01e-18	0.888112	circ_20848
CCL3L1	2.44e-17	0.882469	circ_20848
EGR2	6.26e-13	0.814462	circ_20848
CCL3	4.55e-11	0.773517	circ_21172
CCL3L1	6.25e-11	0.770089	circ_21172
CCL3	2.34e-19	0.904175	circ_21912
CCL3L1	8.51e-21	0.917051	circ_21912
EGR2	2.52e-12	0.802152	circ_21912
CCL3	1.39e-12	0.807536	circ_22981
CCL3L1	5.8e-17	0.877889	circ_22981
EGR2	2.02e-11	0.782012	circ_22981
CCL3L1	2.29e-10	0.755475	circ_23887
CCL3	7.55e-16	0.86312	circ_24209
CCL3L1	4.53e-26	0.950782	circ_24209
EGR2	3.54e-12	0.799012	circ_24209
CCL3	3.8e-11	0.775418	circ_24985
CCL3L1	4.51e-15	0.851707	circ_24985
CCL3	8.64e-13	0.811689	circ_27141
CCL3L1	2.78e-24	0.941306	circ_27141
EGR2	1.62e-10	0.759503	circ_27141
MIR1184-2	6.38e-13	0.814298	circ_27141
CCL3	2.95e-12	0.800694	circ_27720
CCL3L1	5.19e-11	0.772097	circ_27720
MIR3945	1.46e-10	0.760683	circ_27941
CCL3	2.62e-12	0.801797	circ_27991
CCL3L1	1.51e-12	0.80679	circ_27991
CCL3	7.48e-15	0.848289	circ_28824
CCL3L1	3.64e-23	0.934458	circ_28824
EGR2	3.3e-11	0.776928	circ_28824
CCL3	3.28e-10	0.751241	circ_29204
CCL3L1	7.76e-14	0.83135	circ_29204
CCL3	1.71e-11	0.783707	circ_30099
CCL3L1	1.11e-15	0.860728	circ_30099
CCL3L1	2.23e-14	0.840634	circ_31864
CCL3L1	3.45e-10	0.750649	circ_34509
CCL3	3.23e-12	0.799865	circ_34666
CCL3L1	1.03e-11	0.788756	circ_36094
CXCL8	2.76e-10	0.753303	circ_36253
SNORA34	1.46e-19	0.906143	circ_37843
CCL3	5.02e-15	0.850984	circ_38267
CCL3L1	2.74e-25	0.946852	circ_38267
EGR2	3.41e-12	0.79934	circ_38267
CCL3	3.7e-16	0.867415	circ_38436
CCL3L1	4.15e-26	0.950964	circ_38436
EGR2	1.78e-12	0.805312	circ_38436
CCL3	1.85e-13	0.824545	circ_39186
CCL3L1	1.73e-22	0.929911	circ_39186
EGR2	1.55e-11	0.784693	circ_39186
CCL3	4.76e-13	0.816773	circ_39845
CCL3L1	7.07e-22	0.92552	circ_39845
EGR2	2.91e-10	0.752678	circ_39845
CCL3	7.74e-12	0.791553	circ_40218
CCL3L1	1.17e-13	0.828162	circ_40218
CCL3	7.7e-11	0.767807	circ_41776
CCL3L1	4.91e-12	0.795927	circ_41776
EGR2	5.39e-12	0.795035	circ_41776
CCL3L1	3.52e-11	0.77622	circ_42596
CCL3	2.75e-12	0.801329	circ_42786
CCL3L1	1.8e-14	0.842162	circ_42786
CCL3L1	3.78e-14	0.836769	circ_42802
CCL3	1.21e-11	0.787184	circ_44046
CCL3L1	2.97e-16	0.868698	circ_44046
CCL3	5.25e-15	0.850688	circ_44126
CCL3L1	1.5e-22	0.930346	circ_44126
EGR2	2.19e-12	0.803417	circ_44126
LOC100130357	2.34e-10	0.755237	circ_44126
CCL3	6.18e-13	0.81456	circ_44838
CCL3L1	4.59e-20	0.910744	circ_44838
EGR2	6.73e-12	0.792916	circ_44838
CCL3L1	1.66e-11	0.784012	circ_44845
CCL3	7.34e-14	0.831769	circ_46759
CCL3L1	7.51e-21	0.917496	circ_46759
EGR2	1.66e-10	0.759185	circ_46759
CCL3	1.25e-10	0.762422	circ_47112
CCL3	2.04e-12	0.804074	circ_48650
CCL3L1	3.64e-14	0.837052	circ_48650
CCL3L1	1.7e-10	0.75889	circ_48959
CCL3	1.08e-12	0.809732	circ_51717
CCL3L1	3.28e-17	0.880924	circ_51717
EGR2	1.95e-10	0.757349	circ_51717
CCL3	3.59e-13	0.819131	circ_52010
CCL3L1	2.69e-18	0.893366	circ_52010
EGR2	1.18e-10	0.763112	circ_52010
CCL3	1.09e-15	0.860855	circ_52046
CCL3L1	1.64e-26	0.952862	circ_52046
EGR2	1.31e-12	0.808039	circ_52046
CCL3	2.38e-13	0.822489	circ_52055
CCL3L1	3.53e-20	0.911761	circ_52055
EGR2	5.16e-11	0.772158	circ_52055
CCL3	2.07e-13	0.823628	circ_52075
CCL3L1	7.49e-16	0.86317	circ_52075
MIR8075	2.49e-10	0.75451	circ_52988
SNORA34	1.88e-10	0.757755	circ_53123
SNORA34	6.5e-11	0.769675	circ_53918
CCL3	4.45e-14	0.835557	circ_54099
CCL3L1	4.67e-23	0.93375	circ_54099
EGR2	1.02e-11	0.788871	circ_54099
CCL3	4.42e-16	0.866346	circ_54551
CCL3L1	7.3e-13	0.813137	circ_54551
CCL3	3.55e-19	0.902418	circ_55479
CCL3L1	6.37e-25	0.944899	circ_55479
EGR2	3.64e-12	0.79874	circ_55479
CCL3L1	1.31e-12	0.808029	circ_56042
CCL3	4.29e-14	0.835822	circ_56924
CCL3L1	1.76e-19	0.90535	circ_56924
EGR2	1.58e-10	0.759787	circ_56924
CCL3	2.33e-12	0.802863	circ_59375
CCL3L1	5.12e-17	0.878559	circ_59375
EGR2	3.28e-10	0.751247	circ_59375
CCL3	1.76e-10	0.758516	circ_60164
CCL3L1	1.24e-14	0.84479	circ_60164
CCL3L1	7.04e-11	0.768791	circ_60219
CCL3	1.78e-13	0.824858	circ_60286
CCL3L1	1.62e-17	0.884599	circ_60286
CCL3	9.02e-18	0.887525	circ_60878
CCL3L1	3.7e-17	0.880288	circ_60878
CCL3	3.19e-13	0.820115	circ_61587
CCL3L1	1.28e-21	0.923593	circ_61587
EGR2	2.88e-10	0.752778	circ_61587
HIST1H4J	9.75e-11	0.765208	circ_61753
HIST1H4K	3.95e-12	0.797985	circ_61753
CCL3	2.87e-14	0.838781	circ_62339
CCL3L1	1.02e-18	0.897805	circ_62339
EGR2	5.81e-13	0.815087	circ_62339
CCL3	7.94e-11	0.767482	circ_63091
CCL3	1.61e-13	0.825622	circ_63183
CCL3L1	6.29e-23	0.932896	circ_63183
EGR2	1.18e-12	0.80894	circ_63183
CCL3	1.6e-17	0.884648	circ_63201
CCL3L1	3.72e-13	0.818837	circ_63201
CCL3L1	2.08e-12	0.803897	circ_64716
CCL3L1	4.02e-12	0.797808	circ_64820
CCL3	4.99e-13	0.816385	circ_65156
CCL3L1	1.07e-21	0.924168	circ_65156
EGR2	1.56e-11	0.78461	circ_65156
CCL3	1.96e-12	0.804454	circ_65215
CCL3L1	3.33e-14	0.837708	circ_65215
CCL3	2.98e-16	0.868678	circ_65220
CCL3L1	2.56e-22	0.92871	circ_65220
EGR2	1.17e-10	0.763166	circ_65220
CCL3	7.18e-11	0.768574	circ_66452
CCL3L1	1.61e-16	0.872216	circ_66452
CCL3	1.44e-14	0.843759	circ_66902
CCL3L1	1.69e-19	0.905519	circ_66902
EGR2	1.22e-11	0.787083	circ_66902
CCL3	1.7e-15	0.858045	circ_66975
CCL3L1	2.52e-26	0.951997	circ_66975
EGR2	1.34e-12	0.807846	circ_66975
MIR650	1.21e-10	0.762748	circ_67543
SNORD83B	1.58e-10	0.759754	circ_67543
CCL3L1	8.62e-13	0.811704	circ_67898
CCL3	9.88e-14	0.829485	circ_68127
CCL3L1	3.82e-22	0.927472	circ_68127
EGR2	7.11e-11	0.768693	circ_68127
CCL3L1	7.24e-11	0.768486	circ_68197
CCL3	1.33e-10	0.761677	circ_68401
CCL3L1	3.13e-14	0.838151	circ_68401
ADORA2A-AS1	5.12e-11	0.772254	circ_68420
CCL3	2.47e-14	0.839892	circ_68420
CCL3L1	2.66e-24	0.94142	circ_68420
EGR2	6.09e-12	0.793874	circ_68420
CCL3L1	1.78e-12	0.80528	circ_69723
CCL3	4.21e-13	0.8178	circ_70285
CCL3	8.3e-16	0.862539	circ_70960
CCL3L1	1.32e-24	0.943146	circ_70960
EGR2	1.96e-12	0.804415	circ_70960
CCL3L1	4.87e-15	0.851196	circ_71179
CCL3L1	9.36e-13	0.81099	circ_72201
CCL3	4.26e-16	0.866567	circ_72342
CCL3L1	8.42e-23	0.932051	circ_72342
EGR2	4.94e-13	0.816468	circ_72342
LOC100130357	2.34e-10	0.755237	circ_72342
CCL3	3.45e-10	0.750648	circ_73416
EGR2	2.51e-10	0.754395	circ_73416
CCL3	8.75e-11	0.766405	circ_74288
CCL3L1	1.26e-16	0.873603	circ_74288
CCL3	5.87e-15	0.849942	circ_74601
CCL3L1	7.25e-23	0.932488	circ_74601
EGR2	2.11e-11	0.781565	circ_74601
CCL3	3.32e-16	0.868053	circ_74636
CCL3L1	4.31e-25	0.94581	circ_74636
EGR2	1.61e-13	0.825648	circ_74636
CCL3	1.6e-11	0.784347	circ_75272
CCL3L1	1.04e-12	0.810063	circ_75272
ADORA2A-AS1	2.62e-10	0.753877	circ_75807
CCL3	8.1e-15	0.847745	circ_75807
CCL3L1	7.56e-25	0.944492	circ_75807
EGR2	3.93e-14	0.836475	circ_75807
LOC100130357	1.53e-11	0.784828	circ_75807
CCL3	6.37e-15	0.849383	circ_75934
CCL3L1	2.9e-18	0.893002	circ_75934
CCL3	2.05e-15	0.856863	circ_76267
CCL3L1	2.11e-16	0.870686	circ_76267
EGR2	6.32e-11	0.769968	circ_76267
CCL3	4.38e-16	0.86641	circ_76464
CCL3L1	2.62e-24	0.941461	circ_76464
EGR2	1.42e-11	0.785539	circ_76464
CCL3	1.01e-10	0.764813	circ_76859
CCL3L1	3.74e-13	0.818794	circ_76859
CCL3	1.82e-10	0.758135	circ_76910
CCL3L1	4.52e-16	0.866219	circ_76910
EGR2	3.32e-10	0.751101	circ_76910
CCL3	3.63e-16	0.867515	circ_77171
CCL3L1	7.16e-15	0.848588	circ_77171
CCL3	3.54e-11	0.776164	circ_77318
CCL3L1	3.19e-15	0.854006	circ_77318
CCL3	2.3e-10	0.75544	circ_77588
CCL3	4.64e-16	0.86606	circ_78960
CCL3L1	2.23e-24	0.94186	circ_78960
EGR2	4.5e-11	0.773637	circ_78960
CCL3	4.22e-11	0.774325	circ_79300
CCL3L1	2.06e-13	0.823673	circ_79300
CCL3	5.59e-16	0.86494	circ_80025
CCL3L1	8.49e-25	0.944217	circ_80025
EGR2	1.07e-12	0.809841	circ_80025
CCL3L1	1.94e-10	0.757371	circ_81978
CCL3	2.01e-17	0.883479	circ_82462
CCL3L1	2.32e-15	0.856063	circ_82462
EGR2	2.31e-10	0.755379	circ_82462
CCL3	2.11e-10	0.756433	circ_83409
CCL3L1	3.28e-15	0.853823	circ_83409

## Sheet: cor-result_M-lightcyan
genesymbol	pvalue	cor	circRNA
CHI3L2	6.91e-16	0.863659	circ_540
SNORA26	5.63e-15	0.850221	circ_540
SNORA71B	7.92e-11	0.767509	circ_540
SNORA26	1.07e-10	0.764164	circ_1100
SNORA26	2.39e-10	0.754956	circ_1438
CHI3L2	1.36e-16	0.873176	circ_1552
MIR6892	1.94e-10	0.757419	circ_1552
SNORA26	1.55e-21	0.922941	circ_1552
SNORA71B	1.76e-20	0.914387	circ_1552
CHI3L2	1.02e-13	0.829247	circ_1933
MIR6892	2.48e-10	0.754561	circ_1933
SNORA26	1.21e-17	0.886075	circ_1933
SNORA71B	1.06e-18	0.897641	circ_1933
CHI3L2	1.51e-17	0.884943	circ_4470
SNORA26	8.15e-22	0.925062	circ_4470
SNORA71B	2.33e-14	0.840308	circ_4470
SNORA26	1.08e-11	0.788255	circ_4640
CHI3L2	8.71e-14	0.83046	circ_7639
SNORA26	4.4e-16	0.866386	circ_7639
SNORA71B	1.1e-14	0.845613	circ_7639
SNORA26	1.42e-10	0.760981	circ_7993
CHI3L2	7.53e-13	0.812875	circ_8894
SNORA26	3.86e-14	0.836605	circ_8894
SNORA71B	1.32e-10	0.761764	circ_8894
CHI3L2	5.29e-14	0.834254	circ_9077
SNORA26	1.66e-16	0.872047	circ_9077
SNORA71B	9.41e-12	0.789649	circ_9077
CHI3L2	1.04e-15	0.861151	circ_10644
SNORA26	1.23e-17	0.885961	circ_10644
SNORA71B	1.99e-16	0.871017	circ_10644
CHI3L2	2.42e-11	0.780122	circ_11185
SNORA26	4.16e-11	0.77446	circ_11185
CHI3L2	4.45e-13	0.817336	circ_11228
SNORA26	1.62e-15	0.858359	circ_11228
SNORA71B	2.99e-11	0.777936	circ_11228
CHI3L2	3.97e-19	0.901936	circ_12116
SNORA26	1.42e-24	0.942974	circ_12116
SNORA71B	2.48e-15	0.855642	circ_12116
CHI3L2	2.22e-12	0.8033	circ_12616
SNORA26	2.79e-12	0.801215	circ_12616
CHI3L2	1.28e-13	0.827439	circ_14293
SNORA26	1e-12	0.810373	circ_14293
SNORA71B	3.26e-13	0.819921	circ_14293
CHI3L2	9.1e-17	0.875426	circ_14347
SNORA26	8.55e-16	0.862359	circ_14347
SNORA71B	3.91e-11	0.775134	circ_14347
CHI3L2	3.65e-20	0.911636	circ_14454
SNORA26	2.74e-26	0.951829	circ_14454
SNORA71B	5.72e-16	0.864811	circ_14454
CHI3L2	6.81e-13	0.813737	circ_14667
SNORA26	1.55e-16	0.872446	circ_14667
SNORA71B	6.87e-12	0.792706	circ_14667
SNORA26	3.64e-11	0.775883	circ_14977
CHI3L2	1.07e-13	0.828858	circ_16726
SNORA26	1.17e-14	0.845175	circ_16726
SNORA71B	1.63e-12	0.806065	circ_16726
CHI3L2	2.73e-15	0.855018	circ_18126
SNORA26	1.35e-14	0.844206	circ_18126
SNORA71B	1.86e-10	0.757887	circ_18126
CHI3L2	1.77e-14	0.842282	circ_19607
SNORA26	1.45e-13	0.826451	circ_19607
SNORA26	3.36e-11	0.776728	circ_22188
SNORA71B	6.33e-11	0.769959	circ_22188
CHI3L2	2.29e-13	0.822808	circ_23340
SNORA26	1.88e-16	0.87134	circ_23340
SNORA71B	2.27e-12	0.803119	circ_23340
CHI3L2	2.86e-20	0.912561	circ_23485
SNORA26	1.97e-19	0.904891	circ_23485
SNORA71B	3.9e-13	0.81845	circ_23485
SNORA26	2.57e-11	0.779526	circ_24465
CHI3L2	1.18e-13	0.828101	circ_25092
SNORA26	5.18e-16	0.865403	circ_25092
SNORA71B	1.65e-11	0.784047	circ_25092
CHI3L2	4.45e-11	0.773751	circ_26942
SNORA26	5e-11	0.772496	circ_26942
SNORA26	2.37e-11	0.78036	circ_27519
SNORA71B	2.59e-10	0.754029	circ_27519
CHI3L2	5.07e-16	0.865532	circ_28523
SNORA26	1.68e-18	0.895539	circ_28523
SNORA71B	1.9e-12	0.804726	circ_28523
CHI3L2	4.34e-11	0.774028	circ_29966
SNORA26	6.27e-11	0.770056	circ_29966
CHI3L2	3.42e-11	0.776547	circ_30045
SNORA26	3.7e-11	0.775723	circ_30045
SNORA26	2.6e-11	0.779414	circ_31900
CHI3L2	5.42e-14	0.83407	circ_32016
SNORA26	1.62e-15	0.858385	circ_32016
SNORA71B	4.67e-11	0.773236	circ_32016
SNORA26	1.09e-10	0.763989	circ_32147
CHI3L2	2.56e-16	0.869556	circ_32167
MIR6892	5.52e-12	0.794815	circ_32167
SNORA26	2.79e-21	0.920958	circ_32167
SNORA71B	1.7e-23	0.936574	circ_32167
CHI3L2	1.09e-13	0.828731	circ_33573
SNORA26	1.16e-15	0.86049	circ_33573
SNORA71B	5.39e-11	0.771701	circ_33573
CHI3L2	1.18e-11	0.787407	circ_33738
SNORA26	2.97e-13	0.8207	circ_33738
CHI3L2	1.59e-10	0.759694	circ_35786
CHI3L2	4.8e-15	0.851284	circ_36829
SNORA26	4.14e-19	0.901752	circ_36829
SNORA71B	2.8e-25	0.946804	circ_36829
CHI3L2	5.55e-11	0.771379	circ_37475
SNORA26	2.06e-13	0.823657	circ_37475
SNORA71B	3.98e-11	0.774938	circ_37475
CHI3L2	5.09e-25	0.945425	circ_43181
SNORA26	1.29e-40	0.988018	circ_43181
SNORA71B	2.94e-21	0.920788	circ_43181
SNORA71B	2.75e-11	0.778808	circ_44603
CHI3L2	2.18e-12	0.803474	circ_49282
SNORA26	4.11e-13	0.818005	circ_49282
CHI3L2	1.36e-22	0.930627	circ_49886
SNORA26	1.39e-22	0.930572	circ_49886
SNORA71B	3.41e-20	0.911895	circ_49886
CHI3L2	1.21e-12	0.808717	circ_51384
SNORA26	7.69e-15	0.848101	circ_51384
SNORA71B	1.68e-11	0.783901	circ_51384
SNORA60	3.17e-11	0.77733	circ_51864
CHI3L2	2.62e-12	0.801799	circ_52208
SNORA26	1.1e-12	0.809587	circ_52208
SNORA71B	3.47e-11	0.776371	circ_52208
CHI3L2	6.67e-15	0.849072	circ_54555
SNORA26	2.16e-19	0.904517	circ_54555
SNORA71B	3.95e-13	0.818337	circ_54555
SNORA26	1.5e-11	0.785009	circ_55945
CHI3L2	5.39e-27	0.955049	circ_55976
SNORA26	1.37e-55	0.997163	circ_55976
SNORA71B	1.5e-21	0.923048	circ_55976
CHI3L2	4.02e-20	0.911255	circ_56633
SNORA26	9.02e-20	0.908081	circ_56633
SNORA71B	2.59e-13	0.82181	circ_56633
CHI3L2	3.34e-16	0.868017	circ_58770
SNORA26	1.45e-15	0.859066	circ_58770
SNORA71B	3.15e-11	0.777402	circ_58770
CHI3L2	1.16e-16	0.874051	circ_60660
SNORA26	1.57e-21	0.922902	circ_60660
SNORA71B	8.07e-15	0.847774	circ_60660
SNORA26	9.83e-12	0.789222	circ_61776
SNORA26	2.98e-11	0.777984	circ_61972
SNORA26	4.04e-11	0.774779	circ_62180
SNORA26	1.68e-10	0.75905	circ_63463
CHI3L2	1.55e-24	0.942765	circ_65025
SNORA26	5.88e-31	0.969472	circ_65025
SNORA71B	5.67e-17	0.878013	circ_65025
CHI3L2	3.69e-11	0.775748	circ_67448
SNORA26	6.38e-11	0.769875	circ_67448
CHI3L2	9.57e-17	0.875144	circ_68191
SNORA26	4.7e-14	0.835143	circ_68191
SNORA71B	7.4e-11	0.768247	circ_68191
CHI3L2	3.81e-16	0.86723	circ_72599
SNORA26	3.5e-16	0.867733	circ_72599
SNORA71B	1.16e-11	0.78755	circ_72599
CHI3L2	5.25e-16	0.86532	circ_72811
SNORA26	2.21e-21	0.921754	circ_72811
SNORA71B	1.11e-14	0.845554	circ_72811
CHI3L2	1.68e-12	0.805814	circ_74766
SNORA26	4.8e-13	0.816696	circ_74766
SNORA71B	3.52e-10	0.750404	circ_74766
CHI3L2	3.64e-13	0.819021	circ_76202
SNORA26	5.96e-14	0.833363	circ_76202
SNORA71B	6.04e-15	0.849742	circ_76202
CHI3L2	2.42e-10	0.754814	circ_76491
SNORA26	9.3e-11	0.765729	circ_76491
CHI3L2	4.5e-11	0.773641	circ_76988
MIR6892	4.32e-13	0.817583	circ_76988
SNORA26	1.24e-13	0.827696	circ_76988
SNORA71B	1.25e-11	0.786814	circ_76988
CHI3L2	2.47e-23	0.935543	circ_77044
SNORA26	2.3e-25	0.94725	circ_77044
SNORA71B	1.62e-15	0.858351	circ_77044
CHI3L2	4.94e-14	0.834768	circ_77158
SNORA26	1.01e-14	0.846235	circ_77158
SNORA71B	9.09e-11	0.765978	circ_77158
CHI3L2	4.9e-11	0.772715	circ_77460
SNORA26	1.13e-13	0.82843	circ_77460
SNORA71B	1.58e-11	0.784507	circ_77460
CHI3L2	5.27e-13	0.815921	circ_79324
SNORA26	3.66e-16	0.867474	circ_79324
SNORA71B	2.08e-11	0.781694	circ_79324
CHI3L2	4.54e-14	0.835406	circ_79782
SNORA26	3.91e-18	0.891585	circ_79782
SNORA71B	9.27e-13	0.811069	circ_79782
CHI3L2	2.77e-10	0.753259	circ_80063
CHI3L2	2.4e-11	0.780247	circ_80931
SNORA26	4.47e-12	0.796806	circ_80931
CHI3L2	1.76e-11	0.78341	circ_81796
SNORA26	7.61e-13	0.812786	circ_81796
CHI3L2	1.15e-13	0.828273	circ_82259
SNORA26	4.08e-16	0.866836	circ_82259
SNORA71B	4.66e-11	0.773268	circ_82259
CHI3L2	2.95e-21	0.920775	circ_84056
SNORA26	4.09e-31	0.969938	circ_84056
SNORA71B	1.39e-17	0.885371	circ_84056

## Sheet: cor-result_M-royalblue
genesymbol	pvalue	cor	circRNA
MIR3916	9.59e-11	0.765384	circ_685
MIR5010	1.08e-10	0.764024	circ_685
MIR7-1	7.96e-21	0.91729	circ_685
MIR3916	4.89e-14	0.834843	circ_710
MIR5010	5.1e-14	0.834535	circ_710
MIR7-1	1.72e-14	0.84249	circ_710
SNORA34	3.09e-10	0.751953	circ_710
SNORA37	2.36e-12	0.802743	circ_710
MIR3916	6.69e-16	0.863857	circ_817
MIR5010	5.54e-16	0.865004	circ_817
SNORA16A	7.14e-12	0.792341	circ_817
SNORA34	2.07e-17	0.883317	circ_817
SNORA37	5.98e-14	0.83333	circ_817
C15orf37	2.47e-11	0.779926	circ_1132
MIR3916	6.81e-24	0.939011	circ_1132
MIR5010	6.8e-24	0.939014	circ_1132
SNORA16A	5.08e-12	0.795607	circ_1132
SNORA34	1.92e-15	0.857271	circ_1132
SNORA37	8.3e-20	0.908414	circ_1132
C15orf37	1.08e-13	0.828758	circ_1400
MIR3916	5.28e-35	0.97939	circ_1400
MIR5010	4.83e-35	0.979466	circ_1400
MIR7-1	1.53e-11	0.784843	circ_1400
SNORA16A	5.7e-14	0.833701	circ_1400
SNORA34	4.89e-30	0.966609	circ_1400
SNORA37	1.06e-25	0.94897	circ_1400
C15orf37	2.13e-12	0.803678	circ_2297
MIR3916	2.62e-15	0.855282	circ_2297
MIR5010	2.95e-15	0.854518	circ_2297
SNORA34	1.21e-10	0.762826	circ_2297
SNORA37	3.82e-13	0.818616	circ_2297
MIR3916	2.56e-13	0.821901	circ_4142
MIR5010	1.97e-13	0.824045	circ_4142
SNORA16A	5.99e-11	0.770549	circ_4142
SNORA34	4.33e-11	0.77405	circ_4142
SNORA37	3.85e-12	0.798215	circ_4142
C15orf37	3.26e-12	0.799758	circ_5445
MIR3916	2.42e-25	0.94713	circ_5445
MIR5010	1.17e-25	0.948747	circ_5445
MIR7-1	2.12e-10	0.75639	circ_5445
SNORA16A	1.11e-12	0.809469	circ_5445
SNORA34	1.67e-17	0.884443	circ_5445
SNORA37	5.17e-22	0.92652	circ_5445
MIR3916	4.7e-14	0.835144	circ_5476
MIR5010	4.85e-14	0.834911	circ_5476
SNORA16A	1.37e-13	0.826935	circ_5476
SNORA34	6.91e-11	0.769003	circ_5476
SNORA37	4.67e-12	0.796403	circ_5476
MIR3916	8.73e-14	0.830442	circ_6110
MIR5010	1.06e-13	0.828915	circ_6110
SNORA37	7.01e-12	0.792517	circ_6110
MIR3916	1.74e-14	0.842398	circ_6139
MIR5010	1.33e-14	0.844304	circ_6139
SNORA34	8.39e-12	0.79077	circ_6139
SNORA37	1.48e-13	0.82631	circ_6139
MIR3916	2.88e-11	0.778332	circ_6746
MIR5010	2.39e-11	0.780282	circ_6746
SNORA16A	1.57e-11	0.784551	circ_6746
SNORA34	1.99e-10	0.757101	circ_6746
SNORA37	3.01e-10	0.752248	circ_6746
MIR3916	1.79e-11	0.78322	circ_8196
MIR5010	1.9e-11	0.782612	circ_8196
SNORA37	2.99e-10	0.752336	circ_8196
MIR3916	2.24e-12	0.803241	circ_9872
MIR5010	2.47e-12	0.802312	circ_9872
SNORA37	8.04e-11	0.767344	circ_9872
C15orf37	2.4e-12	0.802594	circ_10385
MIR3916	3.87e-35	0.979658	circ_10385
MIR5010	2.72e-35	0.979957	circ_10385
MIR7-1	1.62e-11	0.784212	circ_10385
SNORA16A	5.65e-14	0.833755	circ_10385
SNORA34	6.88e-19	0.89955	circ_10385
SNORA37	5.64e-26	0.950321	circ_10385
C15orf37	2.16e-11	0.7813	circ_12639
MIR3916	1.01e-24	0.943793	circ_12639
MIR5010	1.45e-24	0.942929	circ_12639
MIR7-1	1.9e-10	0.757637	circ_12639
SNORA16A	2.83e-12	0.801083	circ_12639
SNORA34	3.04e-15	0.854303	circ_12639
SNORA37	7.11e-20	0.909027	circ_12639
SNORA34	7.34e-11	0.76834	circ_13427
MIR3916	6.33e-16	0.864195	circ_15407
MIR5010	6.5e-16	0.864029	circ_15407
SNORA34	2.21e-11	0.781097	circ_15407
SNORA37	6.83e-14	0.832318	circ_15407
C15orf37	1.53e-10	0.76015	circ_16160
MIR3916	2.86e-18	0.893063	circ_16160
MIR5010	2.1e-18	0.894509	circ_16160
SNORA16A	2.61e-10	0.753936	circ_16160
SNORA34	1.31e-13	0.827286	circ_16160
SNORA37	2.17e-16	0.870531	circ_16160
MIR3916	3.69e-13	0.818891	circ_19121
MIR5010	4.29e-13	0.817655	circ_19121
SNORA37	1.92e-11	0.782526	circ_19121
C15orf37	2.96e-11	0.778047	circ_21632
FLJ37453	7.1e-11	0.768698	circ_21632
MIR3916	6.04e-11	0.770472	circ_21632
MIR5010	6.23e-11	0.770125	circ_21632
SNORA16A	3.81e-12	0.79831	circ_21632
SNORA16A	5.83e-11	0.770843	circ_22447
C15orf37	1.5e-10	0.760324	circ_22740
MIR3916	1.07e-21	0.924166	circ_22740
MIR5010	1.1e-21	0.924071	circ_22740
SNORA16A	2.01e-11	0.782036	circ_22740
SNORA34	1.8e-14	0.842154	circ_22740
SNORA37	2.74e-18	0.893264	circ_22740
MIR3916	2.75e-10	0.753323	circ_23353
MIR5010	2.04e-10	0.756818	circ_23353
MIR3916	3.64e-11	0.775882	circ_23964
MIR5010	3.81e-11	0.775405	circ_23964
SNORD12B	2.17e-11	0.781251	circ_23964
HSP90AB1	1.46e-10	0.760625	circ_24043
HSPD1	5.25e-12	0.795295	circ_24043
SNORA20	1.3e-15	0.859758	circ_24043
C15orf37	6.52e-13	0.814108	circ_26358
FLJ37453	9.89e-12	0.789162	circ_26358
MIR3916	5.54e-13	0.815494	circ_26358
MIR5010	6.16e-13	0.814588	circ_26358
SNORA16A	5.48e-17	0.878193	circ_26358
SNORA20	4.29e-11	0.774135	circ_26358
SNORA37	2.29e-11	0.7807	circ_26358
MIR3916	3.43e-14	0.837477	circ_26665
MIR5010	3.1e-14	0.838226	circ_26665
SNORA34	5.45e-11	0.771585	circ_26665
SNORA37	6.63e-13	0.813959	circ_26665
MIR3916	2.84e-16	0.868968	circ_27559
MIR5010	3.36e-16	0.867969	circ_27559
SNORA16A	5.53e-24	0.939555	circ_27559
SNORA34	2.75e-11	0.778806	circ_27559
SNORA37	6.04e-14	0.833262	circ_27559
C15orf37	1.72e-13	0.825094	circ_29215
LOC254896	2.84e-10	0.752945	circ_29215
MIR3916	6.61e-37	0.982855	circ_29215
MIR5010	4.83e-37	0.98308	circ_29215
MIR7-1	1.18e-11	0.787376	circ_29215
SNORA16A	3.68e-14	0.836974	circ_29215
SNORA34	3.83e-19	0.902087	circ_29215
SNORA37	1.4e-26	0.953183	circ_29215
MIR3916	2.02e-10	0.756912	circ_30370
MIR5010	1.9e-10	0.757633	circ_30370
C15orf37	1.7e-10	0.75893	circ_31227
MIR3916	1.64e-15	0.858293	circ_31227
MIR5010	1.71e-15	0.858015	circ_31227
SNORA34	5.53e-11	0.77142	circ_31227
SNORA37	1.84e-13	0.824568	circ_31227
SNORA34	9.08e-11	0.765993	circ_31578
MIR3916	7.27e-11	0.768451	circ_33189
MIR5010	8.09e-11	0.76727	circ_33189
SNORA37	4.37e-11	0.773955	circ_33189
MIR3916	1.71e-14	0.842542	circ_35742
MIR5010	2.06e-14	0.841185	circ_35742
SNORA37	1.99e-12	0.804309	circ_35742
MIR3916	5.69e-13	0.815269	circ_36226
MIR5010	5.63e-13	0.815361	circ_36226
SNORA34	1.87e-13	0.824429	circ_36226
SNORA37	3.18e-13	0.82012	circ_36226
MIR3916	5.34e-13	0.815803	circ_36271
MIR5010	6.26e-13	0.814451	circ_36271
RPL23AP7	1.73e-10	0.758716	circ_36271
SNORA37	2.72e-11	0.778918	circ_36271
SNORD12B	1.43e-10	0.760894	circ_36271
MIR3916	6.82e-12	0.79278	circ_38784
MIR5010	5.99e-12	0.794028	circ_38784
SNORA37	4.74e-11	0.773078	circ_38784
MIR3916	3.78e-18	0.891757	circ_39362
MIR5010	3.14e-18	0.892631	circ_39362
SNORA16A	3.19e-10	0.751556	circ_39362
SNORA34	3.29e-13	0.819839	circ_39362
SNORA37	4.71e-16	0.865974	circ_39362
MIR3916	2.66e-12	0.801634	circ_39596
MIR5010	2.77e-12	0.80129	circ_39596
SNORA34	5.09e-11	0.772311	circ_39596
SNORA37	1.35e-10	0.761513	circ_39596
MIR3916	7.58e-15	0.848198	circ_41006
MIR5010	6.31e-15	0.84945	circ_41006
SNORA34	2.87e-11	0.778366	circ_41006
SNORA37	2.14e-13	0.82335	circ_41006
MIR3916	3.29e-12	0.799694	circ_41204
MIR5010	3.46e-12	0.799209	circ_41204
SNORA37	9.05e-11	0.766032	circ_41204
MIR3916	2.76e-11	0.77879	circ_41296
MIR5010	2.98e-11	0.777987	circ_41296
C15orf37	3.78e-11	0.775477	circ_41466
MIR3916	2.75e-26	0.951815	circ_41466
MIR5010	2.02e-26	0.952451	circ_41466
MIR7-1	2.17e-10	0.756089	circ_41466
SNORA16A	2.15e-12	0.803584	circ_41466
SNORA34	1.37e-16	0.873144	circ_41466
SNORA37	1.44e-21	0.923196	circ_41466
SNORA20	5.42e-12	0.79498	circ_42314
MIR3916	9.72e-12	0.789332	circ_43496
MIR5010	1.25e-11	0.786849	circ_43496
SNORA16A	2.33e-11	0.780529	circ_43496
SNORA34	1.33e-11	0.786193	circ_43496
MIR5010	3.55e-10	0.750308	circ_44104
C15orf37	3.38e-12	0.79943	circ_44186
MIR3916	1.96e-27	0.956941	circ_44186
MIR5010	1.03e-27	0.958111	circ_44186
MIR7-1	1.42e-10	0.760972	circ_44186
SNORA16A	8.97e-13	0.811356	circ_44186
SNORA34	1.47e-17	0.885069	circ_44186
SNORA37	8.96e-23	0.931869	circ_44186
MIR3916	1.56e-10	0.759927	circ_45617
MIR5010	1.71e-10	0.758851	circ_45617
SNORA16A	1.49e-14	0.843521	circ_45617
SNORA37	7.28e-11	0.768432	circ_45617
SNORA34	4.69e-11	0.7732	circ_46237
MIR3916	7.79e-16	0.862927	circ_46320
MIR5010	6.91e-16	0.86366	circ_46320
SNORA16A	1.39e-13	0.826812	circ_46320
SNORA34	1.07e-11	0.788417	circ_46320
SNORA37	4.39e-14	0.835651	circ_46320
MIR3916	6.56e-11	0.769573	circ_47017
MIR5010	6.04e-11	0.770463	circ_47017
MIR3916	3.52e-13	0.819284	circ_47427
MIR5010	3.23e-13	0.820006	circ_47427
SNORA16A	4.59e-11	0.77342	circ_47427
SNORA34	6.68e-11	0.769377	circ_47427
SNORA37	8.51e-12	0.790639	circ_47427
C15orf37	2.65e-10	0.753759	circ_47697
MIR3916	2.05e-20	0.913815	circ_47697
MIR5010	2.02e-20	0.913869	circ_47697
RPL23AP7	2.96e-10	0.752439	circ_47697
SNORA16A	7.62e-11	0.767931	circ_47697
SNORA34	8.42e-14	0.830715	circ_47697
SNORA37	2.45e-17	0.882459	circ_47697
BAG3	9.64e-11	0.765325	circ_49557
C15orf37	4.07e-11	0.774702	circ_49557
CACYBP	6.57e-11	0.769556	circ_49557
FBXL14	1.99e-11	0.782131	circ_49557
FKBP4	6.48e-12	0.793276	circ_49557
FLJ37453	3.41e-10	0.750775	circ_49557
HSPA1A	4e-12	0.797853	circ_49557
HSPA1B	2.04e-10	0.756828	circ_49557
HSPA6	2.77e-10	0.753238	circ_49557
HSPH1	6.41e-11	0.769826	circ_49557
SNORA20	3.79e-20	0.911491	circ_49557
SNORA29	4.06e-15	0.852414	circ_49557
MIR3916	6.19e-13	0.814549	circ_49621
MIR5010	4.82e-13	0.816675	circ_49621
SNORA37	8.26e-12	0.790925	circ_49621
MIR3916	5.84e-11	0.770832	circ_49730
MIR5010	6.23e-11	0.770137	circ_49730
GYS1	4.48e-11	0.773686	circ_52013
MIR3916	2.79e-13	0.82121	circ_54191
MIR5010	3.02e-13	0.820562	circ_54191
SNORA16A	8.04e-14	0.831072	circ_54191
SNORA37	1.31e-11	0.78636	circ_54191
MIR3916	8.99e-15	0.847031	circ_56415
MIR5010	8.63e-15	0.847313	circ_56415
SNORA34	2.58e-12	0.801923	circ_56415
SNORA37	4.87e-16	0.86577	circ_56415
C15orf37	8.85e-11	0.766274	circ_56656
MIR3916	7.91e-14	0.8312	circ_56656
MIR5010	6.73e-14	0.832434	circ_56656
SNORA34	1.85e-15	0.857536	circ_56656
SNORA37	1.41e-12	0.807386	circ_56656
MIR3916	1.22e-12	0.808645	circ_56800
MIR5010	1.28e-12	0.808228	circ_56800
SMIM5	2.11e-10	0.756445	circ_56800
SNORA16A	2.05e-11	0.78187	circ_56800
SNORA34	3.62e-11	0.775948	circ_56800
SNORA37	3.69e-11	0.775737	circ_56800
MIR3916	7.11e-13	0.813369	circ_59522
MIR5010	8.67e-13	0.811657	circ_59522
SNORA37	6.7e-11	0.769342	circ_59522
MIR3916	1.59e-14	0.843062	circ_60425
MIR5010	1.37e-14	0.844079	circ_60425
SNORA34	2.55e-11	0.779607	circ_60425
SNORA37	2.9e-13	0.820902	circ_60425
MIR3916	1.92e-10	0.757542	circ_61702
MIR5010	1.66e-10	0.759206	circ_61702
C15orf37	5.41e-13	0.815701	circ_62782
MIR3916	7.69e-20	0.908715	circ_62782
MIR5010	6.32e-20	0.909496	circ_62782
SNORA16A	1.17e-10	0.763203	circ_62782
SNORA34	6.49e-14	0.832708	circ_62782
SNORA37	3.17e-17	0.881117	circ_62782
SNORD12B	1.41e-12	0.807381	circ_62782
MIR3916	3.47e-18	0.892162	circ_64345
MIR5010	3.75e-18	0.891793	circ_64345
SNORA16A	2.45e-13	0.822274	circ_64345
SNORA34	2.11e-16	0.870686	circ_64345
SNORA37	1.47e-15	0.858969	circ_64345
MIR3916	2.65e-13	0.821627	circ_65509
MIR5010	2.27e-13	0.822885	circ_65509
SNORA34	1.27e-10	0.762238	circ_65509
SNORA37	2.75e-12	0.801354	circ_65509
MIR3916	1.89e-13	0.824341	circ_66147
MIR5010	2.07e-13	0.823624	circ_66147
SNORA37	8.6e-12	0.790535	circ_66147
MIR3916	7.02e-11	0.76883	circ_66461
MIR5010	7.59e-11	0.767965	circ_66461
SNORA34	1.12e-10	0.763668	circ_66461
MIR3916	2.55e-10	0.754233	circ_66497
MIR5010	2.58e-10	0.754077	circ_66497
MIR3916	5.9e-13	0.814954	circ_66706
MIR5010	5.81e-13	0.815088	circ_66706
MIR7-1	5.68e-21	0.918489	circ_66706
SNORA37	1.66e-11	0.783987	circ_66706
C15orf37	1.48e-11	0.785184	circ_69877
MIR3916	6.02e-25	0.945032	circ_69877
MIR5010	5.93e-25	0.945066	circ_69877
MIR7-1	2.97e-10	0.752408	circ_69877
SNORA16A	3.4e-20	0.911904	circ_69877
SNORA34	1.06e-15	0.861047	circ_69877
SNORA37	2.25e-20	0.913478	circ_69877
SNORA16A	2.08e-11	0.781719	circ_70041
MIR3916	1.13e-21	0.923982	circ_71461
MIR5010	2.66e-21	0.921122	circ_71461
SNORA16A	1.22e-19	0.906853	circ_71461
SNORA34	5.19e-13	0.816045	circ_71461
SNORA37	4.61e-17	0.879126	circ_71461
MIR3916	2.28e-18	0.894136	circ_73572
MIR5010	2.24e-18	0.894205	circ_73572
SNORA16A	2.49e-10	0.754479	circ_73572
SNORA34	5.9e-13	0.814952	circ_73572
SNORA37	6.08e-16	0.864437	circ_73572
C15orf37	1.38e-10	0.7613	circ_75295
MIR3916	7.5e-16	0.863163	circ_75295
MIR5010	8.39e-16	0.862471	circ_75295
SNORA34	1.73e-16	0.871823	circ_75295
SNORA37	8.5e-14	0.830642	circ_75295
C15orf37	1.84e-12	0.805003	circ_78139
MIR3916	4.58e-29	0.963291	circ_78139
MIR5010	2.44e-29	0.964256	circ_78139
MIR7-1	9.78e-11	0.765171	circ_78139
SNORA16A	3.85e-19	0.902066	circ_78139
SNORA34	8.89e-18	0.887597	circ_78139
SNORA37	1.83e-23	0.936365	circ_78139
MIR3916	1.47e-17	0.885083	circ_81299
MIR5010	1.46e-17	0.885123	circ_81299
SNORA34	1.63e-12	0.806094	circ_81299
SNORA37	2.58e-15	0.855386	circ_81299
MIR3916	2.75e-16	0.869157	circ_81540
MIR5010	2.35e-16	0.870052	circ_81540
SNORA16A	1.68e-14	0.842635	circ_81540
SNORA34	6.7e-12	0.79295	circ_81540
SNORA37	2.04e-14	0.841277	circ_81540
MIR3916	6.13e-14	0.833147	circ_83295
MIR5010	6.25e-14	0.832999	circ_83295
SNORA34	2.32e-10	0.755313	circ_83295
SNORA37	2.18e-12	0.803463	circ_83295

## Sheet: cor-result_M-grey60
genesymbol	pvalue	cor	circRNA
AHSP	3.27e-14	0.837835	circ_858
ALAS2	9.38e-15	0.846737	circ_858
HBA2	4.16e-13	0.817911	circ_858
HBB	5.58e-11	0.771323	circ_858
SLC25A39	6.84e-13	0.813698	circ_858
SLC4A1	6.16e-14	0.833109	circ_858
ALAS2	8.87e-12	0.790224	circ_1016
ALAS2	5.32e-14	0.83421	circ_1200
HBB	2.95e-10	0.752511	circ_1200
ALAS2	7.77e-15	0.848032	circ_1201
HBB	1.91e-12	0.804674	circ_1201
SNORA66	2.86e-11	0.778398	circ_1201
THBS1	4.1e-11	0.774626	circ_1201
YBX3	4.11e-11	0.774596	circ_1201
ZNF331	2.62e-11	0.779325	circ_1201
ALAS2	1.51e-14	0.843408	circ_2747
HBB	4.27e-12	0.797241	circ_2747
SNORA66	1.6e-10	0.759629	circ_2747
YBX3	2.52e-11	0.779736	circ_2747
ZNF331	1.77e-10	0.758481	circ_2747
TMEM56-RWDD3	4.12e-13	0.81798	circ_4238
ALAS2	2.35e-10	0.755192	circ_4622
ALAS2	7.57e-16	0.863105	circ_6242
HBB	1.73e-11	0.783572	circ_6242
SNORA66	4.13e-11	0.77455	circ_6242
YBX3	3.71e-12	0.798575	circ_6242
ZNF331	2.12e-11	0.781504	circ_6242
ALAS2	8.65e-12	0.790473	circ_7006
DUSP5	6.37e-11	0.769882	circ_7006
GYPC	2.85e-10	0.752887	circ_7006
HBB	3.14e-11	0.777443	circ_7006
USP36	1.81e-10	0.758207	circ_7006
ZNF331	3.26e-15	0.853848	circ_7006
GYPC	7.46e-12	0.791916	circ_8630
HBB	1.13e-12	0.809333	circ_8630
TMEM56-RWDD3	9.84e-13	0.810557	circ_8630
CD83	4.25e-12	0.797302	circ_12523
GRASP	7.9e-11	0.767529	circ_12523
ALAS2	5.13e-17	0.87855	circ_12668
GYPC	1.18e-10	0.763094	circ_12668
HBB	8.19e-12	0.791014	circ_12668
SNORA66	3.77e-11	0.775513	circ_12668
YBX3	9.22e-13	0.811118	circ_12668
ZNF331	3.04e-11	0.77778	circ_12668
ALAS2	2.29e-15	0.856142	circ_14435
GYPC	2.59e-12	0.801886	circ_14435
HBB	1.86e-12	0.804894	circ_14435
RBM38	3.03e-11	0.777809	circ_14435
SLC25A39	5.51e-11	0.771465	circ_14435
SLC7A5	2.96e-10	0.752446	circ_14435
SNORA66	1.32e-19	0.906546	circ_14435
USP36	7.74e-11	0.76776	circ_14435
YBX3	1.28e-13	0.827482	circ_14435
ZNF331	2.23e-16	0.870362	circ_14435
DCAF12	2.63e-10	0.753869	circ_16689
HBB	1.73e-10	0.758711	circ_16689
SLC25A39	1.35e-11	0.786067	circ_16689
TMEM56-RWDD3	1.07e-10	0.764212	circ_16689
YBX3	1.05e-10	0.764388	circ_16689
ALAS2	4.26e-11	0.774203	circ_17172
SNORA66	4.63e-11	0.773334	circ_18863
ALAS2	1.22e-11	0.787065	circ_19619
AHSP	2.11e-10	0.756452	circ_22139
ALAS2	5.89e-19	0.900231	circ_22139
CD83	8.78e-11	0.766367	circ_22139
GRASP	2.67e-10	0.753681	circ_22139
GYPC	1.37e-11	0.785919	circ_22139
HBB	9.65e-13	0.81072	circ_22139
SLC25A39	3.09e-11	0.777604	circ_22139
SNORA66	8.24e-12	0.790952	circ_22139
YBX3	6.56e-14	0.832626	circ_22139
ZNF331	1.58e-13	0.825804	circ_22139
SNORA66	6.05e-12	0.793941	circ_24699
TMEM56-RWDD3	8.14e-14	0.830983	circ_25291
TMEM56-RWDD3	1.13e-11	0.787884	circ_26867
GYPC	2.6e-11	0.779398	circ_28476
HBB	2.81e-11	0.778597	circ_28476
TMEM56-RWDD3	2.18e-14	0.840797	circ_28476
TMEM56-RWDD3	3.11e-10	0.751887	circ_28980
TMEM56-RWDD3	2.57e-10	0.75413	circ_29467
ALAS2	2.33e-11	0.780548	circ_32848
ALAS2	8.5e-13	0.811828	circ_33561
ALAS2	4.09e-11	0.774657	circ_35544
ALAS2	1.01e-12	0.810322	circ_35774
YBX3	3.71e-12	0.798563	circ_35774
ALAS2	5.13e-16	0.865467	circ_36697
GRASP	7.95e-12	0.791301	circ_36697
GYPC	2.29e-12	0.803031	circ_36697
HBB	9.78e-14	0.829558	circ_36697
NR4A3	1.6e-11	0.784362	circ_36697
PER1	2.97e-13	0.820699	circ_36697
RBM38	7.37e-12	0.792029	circ_36697
SLC25A39	5.06e-11	0.772367	circ_36697
SLC7A5	4.84e-13	0.816627	circ_36697
THBS1	4.05e-15	0.852426	circ_36697
USP36	7.54e-12	0.791818	circ_36697
YBX3	8.34e-14	0.830788	circ_36697
ZNF331	2.94e-15	0.854525	circ_36697
ALAS2	6.66e-11	0.769409	circ_37788
GYPC	2.94e-10	0.752546	circ_37788
HBB	5.92e-13	0.814928	circ_37788
TMEM56-RWDD3	1.44e-11	0.785436	circ_37788
ALAS2	1.11e-10	0.763755	circ_38090
UBB	2.22e-10	0.755845	circ_38615
TMEM56-RWDD3	3.67e-11	0.775794	circ_39724
ALAS2	2.82e-11	0.778551	circ_41237
ALAS2	8.97e-15	0.847042	circ_41708
GYPC	2.18e-11	0.781224	circ_41708
HBA2	1.13e-10	0.763531	circ_41708
HBB	1.55e-12	0.806551	circ_41708
SLC25A39	7.86e-11	0.767583	circ_41708
YBX3	7.09e-11	0.768714	circ_41708
ALAS2	1.34e-15	0.859552	circ_42397
HBB	8.07e-11	0.767299	circ_42397
SNORA66	1.83e-10	0.758049	circ_42397
YBX3	8.25e-13	0.812089	circ_42397
HBB	1.71e-10	0.758876	circ_43584
ALAS2	2.02e-10	0.756911	circ_44165
ZNF331	4.95e-11	0.772606	circ_44165
ALAS2	1.86e-10	0.757887	circ_44505
SLC7A5	3.16e-10	0.751695	circ_44505
AHSP	1.72e-15	0.857976	circ_50139
ALAS2	3.7e-24	0.940584	circ_50139
GYPC	1.76e-11	0.783397	circ_50139
HBA2	1.51e-12	0.806772	circ_50139
HBB	3.49e-15	0.853404	circ_50139
RBM38	4.77e-11	0.773017	circ_50139
SLC25A39	2.22e-15	0.856361	circ_50139
SLC4A1	2.49e-12	0.802266	circ_50139
SNORA66	1.3e-11	0.786481	circ_50139
YBX3	1.11e-14	0.845549	circ_50139
ZNF331	9.34e-13	0.81101	circ_50139
ALAS2	1.2e-13	0.82794	circ_50696
HBB	2.24e-10	0.755722	circ_50696
SNORA66	2.15e-10	0.756229	circ_50696
YBX3	1.09e-10	0.763935	circ_50696
ALAS2	1.07e-13	0.828843	circ_50860
HBB	6.66e-11	0.769405	circ_50860
SNORA66	1.47e-10	0.760598	circ_50860
YBX3	3.48e-12	0.799162	circ_50860
ZNF331	2.11e-11	0.78153	circ_50860
AHSP	3.79e-12	0.798369	circ_52940
ALAS2	4.71e-14	0.83513	circ_52940
DCAF12	7.58e-12	0.791761	circ_52940
GYPC	5.46e-11	0.771554	circ_52940
HBB	4.84e-14	0.834926	circ_52940
SLC25A39	1.7e-12	0.805724	circ_52940
YBX3	8.57e-11	0.766633	circ_52940
ALAS2	4.06e-11	0.77472	circ_53239
ALAS2	2.77e-11	0.778726	circ_53783
DUSP5	2.15e-10	0.756186	circ_53783
GYPC	3.12e-11	0.777511	circ_53783
HBB	9.11e-12	0.789973	circ_53783
ZNF331	2.93e-12	0.800756	circ_53783
ALAS2	3.4e-10	0.750818	circ_54978
AHSP	2.85e-12	0.801025	circ_57247
ALAS2	2.75e-24	0.94134	circ_57247
GYPC	1.92e-12	0.804601	circ_57247
HBB	1.55e-14	0.8432	circ_57247
NR4A3	1.69e-10	0.758975	circ_57247
RBM38	1.26e-10	0.762317	circ_57247
SLC25A39	4.68e-13	0.816919	circ_57247
SLC7A5	6.54e-11	0.769604	circ_57247
SNORA66	1.35e-13	0.82706	circ_57247
THBS1	3.71e-11	0.775677	circ_57247
YBX3	7.3e-18	0.888568	circ_57247
ZNF331	6.86e-15	0.848885	circ_57247
HBB	2.81e-11	0.778598	circ_58175
TMEM56-RWDD3	1.48e-11	0.785175	circ_58175
ALAS2	9.69e-14	0.829629	circ_60364
HBB	2.21e-11	0.781063	circ_60364
SNORA66	3.04e-10	0.752143	circ_60364
THBS1	8.8e-11	0.766337	circ_60364
YBX3	9.04e-11	0.766041	circ_60364
ALAS2	2.22e-10	0.755854	circ_60917
ALAS2	3.26e-12	0.799767	circ_61688
HBB	2.76e-10	0.753303	circ_61688
ZNF331	3.15e-11	0.777386	circ_61688
SNORA52	7.68e-11	0.767839	circ_64351
SNORA71C	6.08e-12	0.793894	circ_64351
ALAS2	1.76e-16	0.871716	circ_65520
HBB	1.49e-10	0.760396	circ_65520
RBM38	2.69e-10	0.753589	circ_65520
SLC7A5	9.46e-13	0.810893	circ_65520
SNORA66	3.09e-10	0.751937	circ_65520
USP36	1.29e-10	0.762083	circ_65520
YBX3	1.01e-11	0.788962	circ_65520
ZNF331	6.82e-12	0.792781	circ_65520
TMEM56-RWDD3	3.27e-13	0.8199	circ_69399
ALAS2	8.8e-11	0.76634	circ_70856
GYPC	2.84e-10	0.752965	circ_71772
HBB	2.55e-10	0.754221	circ_71772
SNORA14B	3.09e-11	0.777618	circ_71772
ZNF331	1.21e-11	0.787156	circ_71772
ALAS2	5.04e-11	0.772414	circ_71922
SNORA66	1.47e-81	0.999766	circ_71922
YBX3	3.31e-11	0.776883	circ_71922
AHSP	3.39e-10	0.750839	circ_75164
ALAS2	1.8e-19	0.905269	circ_75164
GYPC	3.14e-11	0.77743	circ_75164
HBB	1.4e-13	0.82675	circ_75164
NR4A3	2.84e-10	0.752941	circ_75164
SLC25A39	4.57e-11	0.77346	circ_75164
SNORA66	4.79e-13	0.816721	circ_75164
YBX3	1.22e-14	0.844913	circ_75164
ZNF331	9.56e-14	0.829741	circ_75164
AHSP	1.97e-11	0.782273	circ_75680
ALAS2	1e-22	0.93153	circ_75680
GYPC	4.48e-12	0.796788	circ_75680
HBB	9.16e-15	0.846898	circ_75680
NR4A3	1.21e-10	0.762767	circ_75680
RBM38	2.28e-10	0.755524	circ_75680
SLC25A39	1.74e-12	0.805506	circ_75680
SLC7A5	4.35e-11	0.773997	circ_75680
SNORA66	6.92e-14	0.83222	circ_75680
THBS1	3.24e-11	0.777102	circ_75680
YBX3	1.6e-16	0.87226	circ_75680
ZNF331	4.29e-15	0.852046	circ_75680
MAFB	1.56e-10	0.759887	circ_76145
SNORA14B	4.5e-11	0.773621	circ_76145
SNORA14B	5.07e-13	0.816248	circ_80391
ALAS2	5.59e-15	0.850266	circ_81339
GYPC	4.38e-11	0.773922	circ_81339
HBB	2.47e-14	0.83987	circ_81339
SLC25A39	2.42e-11	0.780147	circ_81339
YBX3	5.25e-13	0.815948	circ_81339
ZNF331	2.44e-12	0.802432	circ_81339
SNORA66	2.91e-63	0.998642	circ_82585
YBX3	2.57e-10	0.754106	circ_82585
SNORA66	4.59e-13	0.817084	circ_82626

## Sheet: cor-result_M-lightgreen
genesymbol	pvalue	cor	circRNA
HBM	3.43e-14	0.837485	circ_11035
SNORD12	2.23e-12	0.803243	circ_17101
HBM	2.51e-11	0.779771	circ_18896
HBM	2.79e-10	0.753143	circ_21971
HBM	2.3e-11	0.780686	circ_23100
HBM	2.1e-14	0.841069	circ_23670
SCARNA1	4.16e-13	0.817898	circ_24571
HBM	1.47e-10	0.760554	circ_27387
HBM	1.62e-11	0.784241	circ_40176
HBM	1.64e-13	0.825502	circ_43445
HBM	3.59e-10	0.750147	circ_44906
HBM	1.29e-10	0.76207	circ_50902
TMEM56-RWDD3	5.68e-13	0.815277	circ_52728
HBM	6.89e-14	0.832258	circ_54034
RNU6ATAC	4.34e-14	0.83574	circ_55081
HBM	5.23e-13	0.815975	circ_63538
KRT72	3.75e-12	0.798457	circ_68542
SCARNA1	9.05e-14	0.830159	circ_69939
SNORA23	3.07e-10	0.752021	circ_69939
SNORA53	2.95e-10	0.752494	circ_69939
KLRC2	2.83e-13	0.821093	circ_70994
SNORA22	1.39e-11	0.785762	circ_70994
HBM	2.08e-12	0.803894	circ_75928
SCARNA1	1.07e-14	0.84582	circ_77325
SNORA23	2.28e-10	0.755539	circ_77325
SNORA53	2.06e-10	0.756685	circ_77325
HBM	2.48e-11	0.77988	circ_78834

## Sheet: cor-result_M-darkgrey
genesymbol	pvalue	cor	circRNA
HLA-DQB1	7.91e-11	0.767524	circ_1810
SNORA84	2.81e-10	0.753055	circ_6087
SNORA80A	2.85e-10	0.752925	circ_84233

## Sheet: cor-result_M-yellow
genesymbol	pvalue	cor	circRNA
SNORA78	8.1e-17	0.938643	circ_359
SNORA78	1.23e-09	0.823658	circ_667
SNORA78	7.11e-09	0.801749	circ_833
SNORA78	1.06e-14	0.916749	circ_994
MIR628	1.83e-12	0.88452	circ_1630
SNORA78	3.93e-09	0.809452	circ_1816
SNORA78	4.5e-10	0.834954	circ_1885
SNORA78	7.99e-12	0.873027	circ_3028
SNORA78	6.46e-11	0.85463	circ_3184
SNORA78	9.19e-08	0.76417	circ_3359
SNORA78	2.64e-08	0.78342	circ_3440
SNORA78	6.88e-14	0.906279	circ_3812
SNORA78	9.71e-11	0.850721	circ_4071
SNORA78	4.34e-12	0.877929	circ_4074
SNORA78	9.37e-13	0.889344	circ_4212
SNORA78	7.05e-12	0.874056	circ_4551
MIR3909	2.42e-08	0.784676	circ_4727
SNORA78	1.55e-08	0.791102	circ_4727
SNORA78	3.81e-10	0.83673	circ_5005
SNORA78	5.77e-17	0.939931	circ_5543
SNORA78	5.9e-08	0.771236	circ_5633
SNORA78	9.96e-08	0.762876	circ_5738
CBWD5	1.04e-07	0.762182	circ_6591
SNORA79	3.5e-08	0.779239	circ_6591
SNORD116-20	4.66e-08	0.774889	circ_6591
SNORA78	1.86e-17	0.944015	circ_7642
SNORA78	8.7e-08	0.765056	circ_7831
SNORA78	8.55e-11	0.85195	circ_8053
SNORA78	6.95e-09	0.802043	circ_9180
SNORA78	2.34e-09	0.815948	circ_9191
SNORA78	7.28e-11	0.853497	circ_9479
SNORA78	4.6e-10	0.834699	circ_9611
SNORA78	9.1e-16	0.928632	circ_9937
SNORA78	1.38e-10	0.84725	circ_9965
IFNAR1	2.02e-07	0.751013	circ_10011
SNORA32	4.75e-08	0.774586	circ_10011
SNORA78	6.7e-12	0.874461	circ_10241
SNORA78	1.58e-09	0.820665	circ_10340
SNORA54	5.54e-09	0.805019	circ_10493
PCBP2	6.37e-08	-0.770036	circ_10526
SNORA78	4.98e-09	0.806403	circ_10526
SNORA78	1.21e-07	0.759643	circ_11151
SNORA78	1.82e-10	0.844437	circ_11337
SNORA78	1.59e-18	0.951946	circ_11974
SNORA78	1.46e-10	0.846713	circ_12414
SNORA78	5.43e-09	0.805293	circ_12553
IFNAR1	1.25e-07	0.759115	circ_13016
SNORA78	5.81e-11	0.855628	circ_13029
SNORA78	5.44e-08	0.772491	circ_13785
CBWD5	5.88e-08	0.771277	circ_14416
SNORA78	8.61e-12	0.872415	circ_14416
SNORA78	9.78e-08	0.763162	circ_14948
SNORA78	2.96e-08	0.781738	circ_15846
SNORA78	1.16e-14	0.916273	circ_17438
SNORA78	1.58e-07	0.755242	circ_17547
SNORA78	2.62e-08	0.783504	circ_17793
SNORA78	2.05e-13	0.89956	circ_18304
SNORA78	2.98e-12	0.880826	circ_18855
SNORA78	3.12e-11	0.861349	circ_19495
SNORA78	3.6e-10	0.837337	circ_19503
SNORA78	1.42e-07	0.756969	circ_19728
SNORA78	5.83e-09	0.804354	circ_20223
PCBP2	1.96e-07	-0.751536	circ_20686
SNORA78	6.36e-11	0.85478	circ_20686
SNORA78	1.67e-11	0.866863	circ_20734
SNORA78	2.45e-08	0.784512	circ_22402
SNORA78	1.77e-18	0.951622	circ_22688
SNORA78	2.81e-10	0.839976	circ_23391
SNORA78	5.44e-14	0.907667	circ_23421
SNORA78	3.1e-10	0.838932	circ_24097
SNORA78	9.44e-08	0.763745	circ_24847
SNORA78	1.58e-09	0.820636	circ_25176
SNORA78	1.02e-13	0.903934	circ_25820
SNORA78	2.01e-09	0.817749	circ_26107
SNORA78	2.22e-10	0.842405	circ_27155
SNORA78	3.1e-16	0.933284	circ_27745
SNORA78	1.69e-08	0.789864	circ_27832
SNORA78	2.23e-09	0.816504	circ_27888
SNORA78	2.75e-28	0.987892	circ_27907
SNORA78	1.04e-17	0.94599	circ_28237
SNORA78	9.52e-09	0.797818	circ_28238
SNORA78	2.24e-11	0.864289	circ_29298
CBWD5	1.76e-09	0.819377	circ_29713
SNORA78	2.43e-09	0.815481	circ_29713
SNORA78	3.45e-08	0.779421	circ_30505
SNORA78	1.32e-11	0.868848	circ_30756
SNORA45A	1.14e-07	0.760648	circ_30991
SNORA78	6.22e-09	0.80352	circ_31801
SNORA78	2.18e-09	0.816777	circ_32974
MIR3909	1.39e-09	0.822165	circ_33432
SNORA78	1.01e-08	0.796995	circ_33432
SNORA78	3.11e-11	0.861369	circ_34000
PCBP2	8.3e-08	-0.765821	circ_34243
SNORA78	5.62e-09	0.804853	circ_34243
SNORA78	8.23e-18	0.946783	circ_34492
MIR628	2.83e-10	0.839882	circ_34518
SNORA78	9.17e-10	0.827007	circ_35039
SNORA78	7.91e-12	0.873112	circ_36261
SNORA78	1.81e-09	0.81905	circ_36405
RNU4ATAC	1.13e-07	0.760856	circ_36707
CBWD5	3.69e-08	0.778445	circ_36780
SNORA78	1.46e-12	0.886177	circ_36780
MIR3909	2.85e-08	0.782289	circ_37814
SNORA78	3.29e-09	0.811682	circ_38080
MIR3909	1.71e-07	0.753928	circ_38302
MIR3909	1.78e-07	0.753238	circ_38714
SNORA78	2.53e-08	0.784007	circ_39189
SNORA78	5.02e-16	0.931243	circ_39412
MIR29C	6.69e-08	0.769241	circ_40088
SNORA78	1.44e-07	0.756771	circ_41104
SNORA78	8.64e-08	0.765177	circ_41258
SNORA5A	8.58e-08	0.765279	circ_41463
SNORA78	6.33e-18	0.947641	circ_42400
SNORA78	2.49e-15	0.923989	circ_42414
MIR378J	2.64e-09	0.814444	circ_42491
MIR4721	2.04e-09	0.817577	circ_42491
RNU4ATAC	4.01e-09	0.809211	circ_43519
SNORA78	4.44e-15	0.921163	circ_43858
SNORA78	4.97e-10	0.833853	circ_44241
SNORA78	7.35e-09	0.801308	circ_44513
SNORA78	1.3e-07	0.758523	circ_44735
SNORA78	1.15e-08	0.795227	circ_46169
SNORA78	1.53e-10	0.846211	circ_46958
SNORA78	1.46e-18	0.952203	circ_47302
SNORA78	1.49e-14	0.914912	circ_47914
SNORA78	5.97e-10	0.831839	circ_49497
SNORA78	2.86e-18	0.950157	circ_49858
SNORA78	1.46e-18	0.952186	circ_50175
SNORA78	1.08e-13	0.903577	circ_51556
SNORA78	1.77e-07	0.753314	circ_51650
SNORA78	2.88e-08	0.782125	circ_52106
SNORA78	5e-10	0.833788	circ_52154
SNORA78	2.99e-08	0.781554	circ_52191
SNORA78	1.34e-09	0.822618	circ_52850
SNORA78	7.14e-12	0.873952	circ_53096
SNORA78	1.66e-07	0.754417	circ_53433
SNORA78	4.3e-14	0.90903	circ_54238
SNORA78	1.79e-09	0.819165	circ_54275
SNORA78	9.2e-13	0.889475	circ_54619
SNORA78	1.94e-07	0.751756	circ_55334
SNORA78	8.76e-09	0.798951	circ_55723
SNORA78	2.32e-11	0.863984	circ_56359
SNORA78	6.12e-08	0.770661	circ_56755
SNORA78	8.25e-14	0.905201	circ_56769
SNORA78	1.46e-18	0.952204	circ_57947
SNORA78	1.71e-11	0.866628	circ_58546
SNORA78	3.88e-12	0.8788	circ_59206
MIR617	1.62e-07	0.754822	circ_59245
MIR7848	1.19e-07	0.759887	circ_59245
SNORA78	1.46e-18	0.95219	circ_59490
SNORA78	7.48e-09	0.801077	circ_61211
SNORA78	1.8e-12	0.884641	circ_62268
SNORA78	4.33e-11	0.858355	circ_63916
SNORA78	1.05e-13	0.903735	circ_64381
SNORA78	1.52e-11	0.867667	circ_64507
SNORA78	3.9e-23	0.975005	circ_65063
SNORA78	2.1e-11	0.86487	circ_65175
SNORA78	2.6e-10	0.840778	circ_65342
SNORA78	6.48e-18	0.947567	circ_66360
SNORA78	1.22e-14	0.915974	circ_66912
SNORA78	1.7e-18	0.951733	circ_67590
SNORA78	5.72e-08	0.771715	circ_67873
SNORA78	9.99e-08	0.762827	circ_68212
SNORA78	5.59e-09	0.804911	circ_68614
SNORA71C	1.36e-07	0.75775	circ_68923
SNORA79	1.13e-08	0.795516	circ_68923
SNORD116-20	1.03e-08	0.796807	circ_68923
SNORA78	5.23e-17	0.940294	circ_68936
SNORA78	1.64e-07	0.754637	circ_69726
SPARC	4.24e-08	0.776327	circ_69830
SNORA78	1.05e-21	0.969408	circ_69889
SNORA78	2e-07	0.751197	circ_69950
SNORA78	8.68e-09	0.799068	circ_69983
SNORA78	3.8e-08	0.777995	circ_70283
SNORA78	2.6e-11	0.862976	circ_70530
SNORA78	1.84e-16	0.935425	circ_70695
SNORA78	9.98e-11	0.85045	circ_71106
SNORA78	8.62e-09	0.799163	circ_71181
SNORA78	5.94e-08	0.771122	circ_72152
SNORA78	1.78e-15	0.925577	circ_72344
SNORA78	6.77e-13	0.891614	circ_73485
SNORA78	8.8e-08	0.764876	circ_73567
SNORA78	3.33e-09	0.811562	circ_73608
SNORA78	2.01e-11	0.865241	circ_74433
SNORA78	3.66e-11	0.859893	circ_74626
SNORA78	1.48e-07	0.756301	circ_74720
RPS17	6.54e-08	0.769607	circ_75108
SNORA78	8.02e-14	0.905365	circ_77401
SNORA78	3.45e-08	0.77943	circ_78150
SNORA78	2.35e-10	0.841832	circ_79333
SNORA78	7.96e-08	0.766494	circ_79603
SNORA78	3.7e-11	0.859801	circ_80060
SNORA78	3.5e-09	0.810924	circ_80071
SNORA78	4.05e-17	0.941242	circ_80213
SNORA78	1.5e-09	0.821319	circ_81411
SNORA78	1.84e-07	0.75265	circ_81524
SNORA78	2.16e-12	0.883273	circ_81741
SNORA78	3.52e-15	0.922309	circ_81798
SNORA78	5.01e-10	0.833767	circ_81942
SNORA78	1.44e-18	0.952229	circ_82536
CBWD5	9.12e-08	0.764294	circ_83351
SNORA78	1.19e-11	0.869753	circ_83351
SNORA78	2.28e-13	0.898866	circ_83516

[truncated: 6 more sheets: cor-result_M-magenta, cor-result_M-tan, cor-result_M-salmon, cor-result_M-midnightblue, cor-result_M-lightyellow, cor-result_M-orange]
