# Supplementary material for: Specific Gain and Loss of Co-Expression Modules in Long-Lived Individuals Indicate a Role of circRNAs in Human Longevity
Source: Genes (Basel). 2022 Apr 24;13(5):749. doi: 10.3390/genes13050749 (PMC9140997; doi:10.3390/genes13050749)
Supplement: Supplementary file 1 [file genes-13-00749-s001.zip › Table S6.xlsx]

## Sheet: LLI-gained-modules-relatedGenes
Term Type	ID	Description	GeneRatio	BgRatio	pvalue	p.adjust	qvalue	geneID	Count
Celluar Component	GO:0016234	inclusion body	5/81	81/18678	2.67955e-05	0.00357742	0.00317943	HSPA1A/GYS1/BAG3/HSP90AB1/HSPA1B	5
Celluar Component	GO:0072562	blood microparticle	6/81	147/18678	4.28434e-05	0.00357742	0.00317943	HBB/SLC4A1/HBA2/HSPA1A/HSPA1B/HSPA6	6
Celluar Component	GO:0071682	endocytic vesicle lumen	3/81	20/18678	8.49284e-05	0.00368148	0.00327191	HBB/HBA2/HSPH1	3
Celluar Component	GO:0060205	cytoplasmic vesicle lumen	8/81	338/18678	0.000107998	0.00368148	0.00327191	HBB/THBS1/HBA2/FOLR3/DEFA3/HSPH1/HSP90AB1/HSPA6	8
Celluar Component	GO:0031983	vesicle lumen	8/81	339/18678	0.000110224	0.00368148	0.00327191	HBB/THBS1/HBA2/FOLR3/DEFA3/HSPH1/HSP90AB1/HSPA6	8
Celluar Component	GO:1904813	ficolin-1-rich granule lumen	5/81	124/18678	0.000203621	0.00566746	0.00503695	HBB/HSPA1A/HSP90AB1/HSPA1B/HSPA6	5
Celluar Component	GO:0097525	spliceosomal snRNP complex	4/81	78/18678	0.000366901	0.00875322	0.00777941	RNVU1-8/RNU4ATAC/RNU11/RNU6ATAC	4
Celluar Component	GO:0008180	COP9 signalosome	3/81	35/18678	0.000465267	0.00971244	0.00863192	HSPA1A/HSP90AB1/HSPA6	3
Celluar Component	GO:0030532	small nuclear ribonucleoprotein complex	4/81	86/18678	0.000532074	0.00987292	0.00877455	RNVU1-8/RNU4ATAC/RNU11/RNU6ATAC	4
Celluar Component	GO:0016235	aggresome	3/81	42/18678	0.00079846	0.0122292	0.0108687	HSPA1A/BAG3/HSPA1B	3
Celluar Component	GO:0120114	Sm-like protein family complex	4/81	96/18678	0.000805519	0.0122292	0.0108687	RNVU1-8/RNU4ATAC/RNU11/RNU6ATAC	4
Celluar Component	GO:0101002	ficolin-1-rich granule	5/81	185/18678	0.00125932	0.0175255	0.0155758	HBB/HSPA1A/HSP90AB1/HSPA1B/HSPA6	5
Celluar Component	GO:0030139	endocytic vesicle	6/81	289/18678	0.00160073	0.0205632	0.0182755	HBB/HBA2/RAB34/HSPH1/HLA-DQB1/UBB	6
Celluar Component	GO:0101031	chaperone complex	2/81	19/18678	0.00302787	0.0361181	0.0320999	BAG3/HSP90AB1	2
Celluar Component	GO:0044295	axonal growth cone	2/81	28/18678	0.00652631	0.0726596	0.0645761	FKBP4/HSP90AB1	2
Celluar Component	GO:0000788	nuclear nucleosome	2/81	38/18678	0.0118028	0.123192	0.109487	HIST1H4K/HIST1H4J	2
Celluar Component	GO:0034774	secretory granule lumen	5/81	321/18678	0.0128629	0.126359	0.112301	THBS1/FOLR3/DEFA3/HSP90AB1/HSPA6	5
Celluar Component	GO:0000151	ubiquitin ligase complex	4/81	224/18678	0.0163329	0.147107	0.130741	HSPA1A/DCAF12/CACYBP/HSPA1B	4
Celluar Component	GO:0005814	centriole	3/81	124/18678	0.0167367	0.147107	0.130741	HSPA1A/HSPA1B/HSPA6	3
Celluar Component	GO:1904724	tertiary granule lumen	2/81	55/18678	0.0237794	0.198558	0.176468	HBB/FOLR3	2
Celluar Component	GO:0030666	endocytic vesicle membrane	3/81	161/18678	0.0328983	0.26162	0.232514	RAB34/HLA-DQB1/UBB	3
Celluar Component	GO:0044450	microtubule organizing center part	3/81	170/18678	0.0377203	0.286331	0.254476	HSPA1A/HSPA1B/HSPA6	3
Celluar Component	GO:0015030	Cajal body	2/81	75/18678	0.0420437	0.305274	0.271312	SCARNA1/SCARNA21	2
Celluar Component	GO:0030877	beta-catenin destruction complex	1/81	11/18678	0.0466944	0.310133	0.27563	CACYBP	1
Celluar Component	GO:0061827	sperm head	1/81	11/18678	0.0466944	0.310133	0.27563	HSP90AB1	1
Celluar Component	GO:0030863	cortical cytoskeleton	2/81	81/18678	0.0482841	0.310133	0.27563	SLC4A1/GYPC	2
Biological Process	GO:0009266	response to temperature stimulus	10/81	219/17913	5.35267e-08	4.56126e-05	4.04649e-05	YBX3/THBS1/HSPA1A/HSPD1/FKBP4/HSPH1/BAG3/HSP90AB1/HSPA1B/HSPA6	10
Biological Process	GO:0034605	cellular response to heat	8/81	117/17913	5.62424e-08	4.56126e-05	4.04649e-05	THBS1/HSPA1A/FKBP4/HSPH1/BAG3/HSP90AB1/HSPA1B/HSPA6	8
Biological Process	GO:0009408	response to heat	8/81	158/17913	5.71718e-07	0.000309109	0.000274224	THBS1/HSPA1A/FKBP4/HSPH1/BAG3/HSP90AB1/HSPA1B/HSPA6	8
Biological Process	GO:0042026	protein refolding	4/81	18/17913	1.13124e-06	0.000458717	0.000406948	HSPA1A/HSPD1/HSPA1B/HSPA6	4
Biological Process	GO:1900034	regulation of cellular response to heat	6/81	79/17913	1.51369e-06	0.00049104	0.000435623	HSPA1A/FKBP4/HSPH1/BAG3/HSP90AB1/HSPA1B	6
Biological Process	GO:0000395	mRNA 5'-splice site recognition	4/81	25/17913	4.56527e-06	0.00123414	0.00109486	RNVU1-8/RNU4ATAC/RNU11/RNU6ATAC	4
Biological Process	GO:0006986	response to unfolded protein	7/81	161/17913	8.27606e-06	0.00191768	0.00170126	THBS1/HSPA1A/HSPD1/HSPH1/BAG3/HSP90AB1/CXCL8	7
Biological Process	GO:0035966	response to topologically incorrect protein	7/81	175/17913	1.42553e-05	0.00246785	0.00218934	THBS1/HSPA1A/HSPD1/HSPH1/BAG3/HSP90AB1/CXCL8	7
Biological Process	GO:0006457	protein folding	7/81	176/17913	1.47922e-05	0.00246785	0.00218934	HSPA1A/HSPD1/FKBP4/HSPH1/BAG3/HSPA1B/HSPA6	7
Biological Process	GO:0030099	myeloid cell differentiation	10/81	411/17913	1.5936e-05	0.00246785	0.00218934	ALAS2/CCL3/THBS1/SLC4A1/HIST1H4K/HSPA1A/NR4A3/HIST1H4J/MAFB/HSPA1B	10
Biological Process	GO:0045637	regulation of myeloid cell differentiation	8/81	250/17913	1.71959e-05	0.00246785	0.00218934	CCL3/THBS1/HIST1H4K/HSPA1A/NR4A3/HIST1H4J/MAFB/HSPA1B	8
Biological Process	GO:0045292	mRNA cis splicing via spliceosome	4/81	35/17913	1.82578e-05	0.00246785	0.00218934	RNVU1-8/RNU4ATAC/RNU11/RNU6ATAC	4
Biological Process	GO:0006376	mRNA splice site selection	4/81	42/17913	3.81028e-05	0.00451513	0.00400557	RNVU1-8/RNU4ATAC/RNU11/RNU6ATAC	4
Biological Process	GO:0015671	oxygen transport	3/81	15/17913	3.89715e-05	0.00451513	0.00400557	HBB/HBM/HBA2	3
Biological Process	GO:0051131	chaperone-mediated protein complex assembly	3/81	16/17913	4.78086e-05	0.0051697	0.00458627	HSPA1A/HSPD1/HSP90AB1	3
Biological Process	GO:0015669	gas transport	3/81	19/17913	8.19199e-05	0.00830463	0.0073674	HBB/HBM/HBA2	3
Biological Process	GO:0050821	protein stabilization	6/81	171/17913	0.000124453	0.0118743	0.0105342	HSPA1A/HSPD1/USP36/BAG3/HSP90AB1/HSPA1B	6
Biological Process	GO:0070841	inclusion body assembly	3/81	23/17913	0.000147781	0.0130903	0.011613	HSPA1A/BAG3/HSPA1B	3
Biological Process	GO:0030218	erythrocyte differentiation	5/81	112/17913	0.000153339	0.0130903	0.011613	ALAS2/SLC4A1/HSPA1A/MAFB/HSPA1B	5
Biological Process	GO:0034101	erythrocyte homeostasis	5/81	120/17913	0.000211785	0.0171757	0.0152373	ALAS2/SLC4A1/HSPA1A/MAFB/HSPA1B	5
Biological Process	GO:0030522	intracellular receptor signaling pathway	7/81	272/17913	0.000229879	0.0177554	0.0157516	PER1/HSPA1A/FKBP4/NR4A3/DEFA3/HSPA1B/UBB	7
Biological Process	GO:1903706	regulation of hemopoiesis	9/81	468/17913	0.000258821	0.0190822	0.0169286	CCL3/THBS1/HIST1H4K/HSPA1A/CD83/NR4A3/HIST1H4J/MAFB/HSPA1B	9
Biological Process	GO:0000245	spliceosomal complex assembly	4/81	71/17913	0.000299466	0.0211188	0.0187354	RNVU1-8/RNU4ATAC/RNU11/RNU6ATAC	4
Biological Process	GO:0043032	positive regulation of macrophage activation	3/81	33/17913	0.000440684	0.0292338	0.0259346	CCL3/THBS1/HSPD1	3
Biological Process	GO:0045652	regulation of megakaryocyte differentiation	4/81	79/17913	0.000450582	0.0292338	0.0259346	THBS1/HIST1H4K/NR4A3/HIST1H4J	4
Biological Process	GO:0002262	myeloid cell homeostasis	5/81	145/17913	0.000507037	0.0315517	0.0279909	ALAS2/SLC4A1/HSPA1A/MAFB/HSPA1B	5
Biological Process	GO:0070423	nucleotide-binding oligomerization domain containing signaling pathway	3/81	35/17913	0.000525213	0.0315517	0.0279909	HSPA1A/HSPA1B/UBB	3
Biological Process	GO:0035872	nucleotide-binding domain leucine rich repeat containing receptor signaling pathway	3/81	36/17913	0.000571099	0.033083	0.0293493	HSPA1A/HSPA1B/UBB	3
Biological Process	GO:0045638	negative regulation of myeloid cell differentiation	4/81	92/17913	0.000801529	0.0448303	0.039771	CCL3/HIST1H4K/HIST1H4J/MAFB	4
Biological Process	GO:1903265	positive regulation of tumor necrosis factor-mediated signaling pathway	2/81	10/17913	0.000887678	0.0471165	0.0417991	HSPA1A/HSPA1B	2
Biological Process	GO:0015701	bicarbonate transport	3/81	42/17913	0.0009005	0.0471165	0.0417991	HBB/SLC4A1/HBA2	3
Biological Process	GO:0030219	megakaryocyte differentiation	4/81	96/17913	0.000940011	0.0476468	0.0422696	THBS1/HIST1H4K/NR4A3/HIST1H4J	4
Biological Process	GO:0090084	negative regulation of inclusion body assembly	2/81	11/17913	0.00108176	0.0531701	0.0471695	HSPA1A/HSPA1B	2
Biological Process	GO:0031113	regulation of microtubule polymerization	3/81	47/17913	0.00125143	0.0568455	0.0504302	HSPA1A/FKBP4/HSPA1B	3
Biological Process	GO:0045646	regulation of erythrocyte differentiation	3/81	47/17913	0.00125143	0.0568455	0.0504302	HSPA1A/MAFB/HSPA1B	3
Biological Process	GO:0097201	negative regulation of transcription from RNA polymerase II promoter in response to stress	2/81	12/17913	0.0012943	0.0568455	0.0504302	HSPA1A/BAG3	2
Biological Process	GO:0071356	cellular response to tumor necrosis factor	6/81	266/17913	0.00129672	0.0568455	0.0504302	CCL3/YBX3/THBS1/HSPA1A/HSPA1B/CXCL8	6
Biological Process	GO:0031647	regulation of protein stability	6/81	272/17913	0.0014529	0.0618448	0.0548652	HSPA1A/HSPD1/USP36/BAG3/HSP90AB1/HSPA1B	6
Biological Process	GO:0020027	hemoglobin metabolic process	2/81	13/17913	0.00152515	0.0618448	0.0548652	ALAS2/AHSP	2
Biological Process	GO:0070431	nucleotide-binding oligomerization domain containing 2 signaling pathway	2/81	13/17913	0.00152515	0.0618448	0.0548652	HSPA1A/HSPA1B	2
Biological Process	GO:0034612	response to tumor necrosis factor	6/81	284/17913	0.00180799	0.0708104	0.062819	CCL3/YBX3/THBS1/HSPA1A/HSPA1B/CXCL8	6
Biological Process	GO:0017015	regulation of transforming growth factor beta receptor signaling pathway	4/81	115/17913	0.00183356	0.0708104	0.062819	THBS1/HSPA1A/HSP90AB1/UBB	4
Biological Process	GO:1903844	regulation of cellular response to transforming growth factor beta stimulus	4/81	117/17913	0.00195292	0.0736661	0.0653524	THBS1/HSPA1A/HSP90AB1/UBB	4
Biological Process	GO:0090083	regulation of inclusion body assembly	2/81	16/17913	0.00232583	0.0857384	0.0760623	HSPA1A/HSPA1B	2
Biological Process	GO:0022618	ribonucleoprotein complex assembly	5/81	209/17913	0.00257539	0.0901932	0.0800143	RNVU1-8/RNU4ATAC/RNU11/RNU6ATAC/HSP90AB1	5
Biological Process	GO:0002696	positive regulation of leukocyte activation	6/81	305/17913	0.00258362	0.0901932	0.0800143	CCL3/THBS1/CD83/HSPD1/NR4A3/HSPH1	6
Biological Process	GO:0002753	cytoplasmic pattern recognition receptor signaling pathway	3/81	61/17913	0.00265436	0.0901932	0.0800143	HSPA1A/HSPA1B/UBB	3
Biological Process	GO:0051291	protein heterooligomerization	4/81	128/17913	0.00270694	0.0901932	0.0800143	HBB/HBA2/HIST1H4K/HIST1H4J	4
Biological Process	GO:0038034	signal transduction in absence of ligand	3/81	62/17913	0.00278031	0.0901932	0.0800143	HSPA1A/BAG3/HSPA1B	3
Biological Process	GO:0097192	extrinsic apoptotic signaling pathway in absence of ligand	3/81	62/17913	0.00278031	0.0901932	0.0800143	HSPA1A/BAG3/HSPA1B	3
Biological Process	GO:0045653	negative regulation of megakaryocyte differentiation	2/81	18/17913	0.0029481	0.0937611	0.0831796	HIST1H4K/HIST1H4J	2
Biological Process	GO:0050867	positive regulation of cell activation	6/81	319/17913	0.0032248	0.0979318	0.0868796	CCL3/THBS1/CD83/HSPD1/NR4A3/HSPH1	6
Biological Process	GO:0071826	ribonucleoprotein complex subunit organization	5/81	221/17913	0.00327341	0.0979318	0.0868796	RNVU1-8/RNU4ATAC/RNU11/RNU6ATAC/HSP90AB1	5
Biological Process	GO:0043030	regulation of macrophage activation	3/81	66/17913	0.00332075	0.0979318	0.0868796	CCL3/THBS1/HSPD1	3
Biological Process	GO:0046785	microtubule polymerization	3/81	66/17913	0.00332075	0.0979318	0.0868796	HSPA1A/FKBP4/HSPA1B	3
Biological Process	GO:0007020	microtubule nucleation	2/81	20/17913	0.00363965	0.101785	0.0902978	HSPA1A/HSPA1B	2
Biological Process	GO:1901673	regulation of mitotic spindle assembly	2/81	20/17913	0.00363965	0.101785	0.0902978	HSPA1A/HSPA1B	2
Biological Process	GO:1905523	positive regulation of macrophage migration	2/81	20/17913	0.00363965	0.101785	0.0902978	CCL3/THBS1	2
Biological Process	GO:0031110	regulation of microtubule polymerization or depolymerization	3/81	69/17913	0.00376546	0.103518	0.0918355	HSPA1A/FKBP4/HSPA1B	3
Biological Process	GO:0001819	positive regulation of cytokine production	7/81	446/17913	0.00403669	0.109125	0.0968096	CCL3/THBS1/HSPA1A/CD83/HSPD1/NR4A3/HSPA1B	7
Biological Process	GO:0006783	heme biosynthetic process	2/81	22/17913	0.00439923	0.115089	0.102101	ALAS2/SLC25A39	2
Biological Process	GO:0042744	hydrogen peroxide catabolic process	2/81	22/17913	0.00439923	0.115089	0.102101	HBB/HBA2	2
Biological Process	GO:0048872	homeostasis of number of cells	5/81	241/17913	0.00472556	0.121664	0.107934	ALAS2/SLC4A1/HSPA1A/MAFB/HSPA1B	5
Biological Process	GO:0006458	'de novo' protein folding	2/81	23/17913	0.00480413	0.121755	0.108014	HSPD1/HSPH1	2
Biological Process	GO:1903707	negative regulation of hemopoiesis	4/81	152/17913	0.00499907	0.124746	0.110668	CCL3/HIST1H4K/HIST1H4J/MAFB	4
Biological Process	GO:0000244	spliceosomal tri-snRNP complex assembly	2/81	25/17913	0.00566338	0.139182	0.123474	RNU4ATAC/RNU6ATAC	2
Biological Process	GO:0002690	positive regulation of leukocyte chemotaxis	3/81	81/17913	0.00589872	0.142802	0.126686	CCL3/THBS1/CXCL8	3
Biological Process	GO:0006779	porphyrin-containing compound biosynthetic process	2/81	26/17913	0.00611742	0.145919	0.129451	ALAS2/SLC25A39	2
Biological Process	GO:0071621	granulocyte chemotaxis	3/81	84/17913	0.00652418	0.150493	0.133509	CCL3/THBS1/CXCL8	3
Biological Process	GO:0045671	negative regulation of osteoclast differentiation	2/81	27/17913	0.00658754	0.150493	0.133509	CCL3/MAFB	2
Biological Process	GO:0090169	regulation of spindle assembly	2/81	27/17913	0.00658754	0.150493	0.133509	HSPA1A/HSPA1B	2
Biological Process	GO:0030511	positive regulation of transforming growth factor beta receptor signaling pathway	2/81	28/17913	0.00707359	0.155045	0.137548	THBS1/HSP90AB1	2
Biological Process	GO:0031116	positive regulation of microtubule polymerization	2/81	28/17913	0.00707359	0.155045	0.137548	HSPA1A/HSPA1B	2
Biological Process	GO:1903846	positive regulation of cellular response to transforming growth factor beta stimulus	2/81	28/17913	0.00707359	0.155045	0.137548	THBS1/HSP90AB1	2
Biological Process	GO:0042119	neutrophil activation	7/81	499/17913	0.00736185	0.15753	0.139751	HBB/FOLR3/HSPA1A/HSP90AB1/HSPA1B/CXCL8/HSPA6	7
Biological Process	GO:0022613	ribonucleoprotein complex biogenesis	6/81	381/17913	0.00757033	0.15753	0.139751	RNVU1-8/RNU4ATAC/RNU11/RNU6ATAC/USP36/HSP90AB1	6
Biological Process	GO:0021602	cranial nerve morphogenesis	2/81	29/17913	0.00757541	0.15753	0.139751	EGR2/MAFB	2
Biological Process	GO:0033014	tetrapyrrole biosynthetic process	2/81	29/17913	0.00757541	0.15753	0.139751	ALAS2/SLC25A39	2
Biological Process	GO:0042168	heme metabolic process	2/81	30/17913	0.00809286	0.165612	0.146922	ALAS2/SLC25A39	2
Biological Process	GO:0015893	drug transport	4/81	175/17913	0.00816829	0.165612	0.146922	HBB/HBM/HBA2/FOLR3	4
Biological Process	GO:0045648	positive regulation of erythrocyte differentiation	2/81	31/17913	0.00862578	0.167194	0.148325	HSPA1A/HSPA1B	2
Biological Process	GO:0031109	microtubule polymerization or depolymerization	3/81	94/17913	0.00888723	0.167194	0.148325	HSPA1A/FKBP4/HSPA1B	3
Biological Process	GO:0043401	steroid hormone mediated signaling pathway	4/81	181/17913	0.00917035	0.167194	0.148325	PER1/FKBP4/NR4A3/DEFA3	4
Biological Process	GO:0006335	DNA replication-dependent nucleosome assembly	2/81	32/17913	0.00917404	0.167194	0.148325	HIST1H4K/HIST1H4J	2
Biological Process	GO:0031112	positive regulation of microtubule polymerization or depolymerization	2/81	32/17913	0.00917404	0.167194	0.148325	HSPA1A/HSPA1B	2
Biological Process	GO:0032733	positive regulation of interleukin-10 production	2/81	32/17913	0.00917404	0.167194	0.148325	CD83/HSPD1	2
Biological Process	GO:0034723	DNA replication-dependent nucleosome organization	2/81	32/17913	0.00917404	0.167194	0.148325	HIST1H4K/HIST1H4J	2
Biological Process	GO:1901099	negative regulation of signal transduction in absence of ligand	2/81	32/17913	0.00917404	0.167194	0.148325	HSPA1A/HSPA1B	2
Biological Process	GO:2001240	negative regulation of extrinsic apoptotic signaling pathway in absence of ligand	2/81	32/17913	0.00917404	0.167194	0.148325	HSPA1A/HSPA1B	2
Biological Process	GO:0042116	macrophage activation	3/81	96/17913	0.00941232	0.169631	0.150487	CCL3/THBS1/HSPD1	3
Biological Process	GO:0007179	transforming growth factor beta receptor signaling pathway	4/81	184/17913	0.00970018	0.172898	0.153385	THBS1/HSPA1A/HSP90AB1/UBB	4
Biological Process	GO:0098869	cellular oxidant detoxification	3/81	99/17913	0.0102334	0.179547	0.159284	HBB/HBM/HBA2	3
Biological Process	GO:0097009	energy homeostasis	2/81	34/17913	0.010316	0.179547	0.159284	NR4A3/UBB	2
Biological Process	GO:0097530	granulocyte migration	3/81	100/17913	0.010516	0.179547	0.159284	CCL3/THBS1/CXCL8	3
Biological Process	GO:2001237	negative regulation of extrinsic apoptotic signaling pathway	3/81	100/17913	0.010516	0.179547	0.159284	THBS1/HSPA1A/HSPA1B	3
Biological Process	GO:2000379	positive regulation of reactive oxygen species metabolic process	3/81	101/17913	0.0108031	0.180561	0.160183	HBB/THBS1/HSP90AB1	3
Biological Process	GO:0048246	macrophage chemotaxis	2/81	35/17913	0.0109093	0.180561	0.160183	CCL3/THBS1	2
Biological Process	GO:0061077	chaperone-mediated protein folding	2/81	35/17913	0.0109093	0.180561	0.160183	FKBP4/HSPH1	2
Biological Process	GO:0002755	MyD88-dependent toll-like receptor signaling pathway	2/81	36/17913	0.0115175	0.184964	0.16409	HSPD1/UBB	2
Biological Process	GO:0071634	regulation of transforming growth factor beta production	2/81	36/17913	0.0115175	0.184964	0.16409	THBS1/HSP90AB1	2
Biological Process	GO:1905521	regulation of macrophage migration	2/81	36/17913	0.0115175	0.184964	0.16409	CCL3/THBS1	2
Biological Process	GO:0002688	regulation of leukocyte chemotaxis	3/81	105/17913	0.011997	0.187073	0.165961	CCL3/THBS1/CXCL8	3
Biological Process	GO:0031396	regulation of protein ubiquitination	4/81	196/17913	0.0120177	0.187073	0.165961	HSPA1A/HSP90AB1/HSPA1B/UBB	4
Biological Process	GO:0006778	porphyrin-containing compound metabolic process	2/81	37/17913	0.0121402	0.187073	0.165961	ALAS2/SLC25A39	2
Biological Process	GO:0060236	regulation of mitotic spindle organization	2/81	37/17913	0.0121402	0.187073	0.165961	HSPA1A/HSPA1B	2
Biological Process	GO:0002221	pattern recognition receptor signaling pathway	4/81	197/17913	0.0122255	0.187073	0.165961	HSPA1A/HSPD1/HSPA1B/UBB	4
Biological Process	GO:1990748	cellular detoxification	3/81	107/17913	0.0126213	0.191325	0.169733	HBB/HBM/HBA2	3
Biological Process	GO:0071604	transforming growth factor beta production	2/81	38/17913	0.0127774	0.191898	0.170241	THBS1/HSP90AB1	2
Biological Process	GO:0015711	organic anion transport	6/81	430/17913	0.0132147	0.195583	0.17351	HBB/THBS1/SLC4A1/HBA2/SLC7A5/FOLR3	6
Biological Process	GO:0043618	regulation of transcription from RNA polymerase II promoter in response to stress	3/81	109/17913	0.013264	0.195583	0.17351	HSPA1A/BAG3/UBB	3
Biological Process	GO:0000183	chromatin silencing at rDNA	2/81	39/17913	0.013429	0.196232	0.174086	HIST1H4K/HIST1H4J	2
Biological Process	GO:0098754	detoxification	3/81	113/17913	0.0146046	0.209895	0.186207	HBB/HBM/HBA2	3
Biological Process	GO:0008380	RNA splicing	6/81	440/17913	0.0146545	0.209895	0.186207	RNVU1-8/RNU4ATAC/RNU11/RNU6ATAC/HSPA1A/RBM38	6
Biological Process	GO:0090224	regulation of spindle organization	2/81	41/17913	0.0147745	0.209895	0.186207	HSPA1A/HSPA1B	2
Biological Process	GO:0043620	regulation of DNA-templated transcription in response to stress	3/81	115/17913	0.0153027	0.209895	0.186207	HSPA1A/BAG3/UBB	3
Biological Process	GO:0017001	antibiotic catabolic process	2/81	42/17913	0.0154682	0.209895	0.186207	HBB/HBA2	2
Biological Process	GO:0034080	CENP-A containing nucleosome assembly	2/81	42/17913	0.0154682	0.209895	0.186207	HIST1H4K/HIST1H4J	2
Biological Process	GO:0045429	positive regulation of nitric oxide biosynthetic process	2/81	42/17913	0.0154682	0.209895	0.186207	HBB/HSP90AB1	2
Biological Process	GO:0061641	CENP-A containing chromatin organization	2/81	42/17913	0.0154682	0.209895	0.186207	HIST1H4K/HIST1H4J	2
Biological Process	GO:0019058	viral life cycle	5/81	324/17913	0.0157197	0.209895	0.186207	HSPA1A/HSP90AB1/HSPA1B/UBB/CXCL8	5
Biological Process	GO:0097191	extrinsic apoptotic signaling pathway	4/81	213/17913	0.0158679	0.209895	0.186207	THBS1/HSPA1A/BAG3/HSPA1B	4
Biological Process	GO:1903039	positive regulation of leukocyte cell-cell adhesion	4/81	214/17913	0.0161158	0.209895	0.186207	CD83/HSPD1/NR4A3/HSPH1	4
Biological Process	GO:0009409	response to cold	2/81	43/17913	0.0161757	0.209895	0.186207	YBX3/HSPD1	2
Biological Process	GO:1904407	positive regulation of nitric oxide metabolic process	2/81	43/17913	0.0161757	0.209895	0.186207	HBB/HSP90AB1	2
Biological Process	GO:2001239	regulation of extrinsic apoptotic signaling pathway in absence of ligand	2/81	43/17913	0.0161757	0.209895	0.186207	HSPA1A/HSPA1B	2
Biological Process	GO:0090092	regulation of transmembrane receptor protein serine/threonine kinase signaling pathway	4/81	215/17913	0.0163662	0.210682	0.186906	THBS1/HSPA1A/HSP90AB1/UBB	4
Biological Process	GO:0009755	hormone-mediated signaling pathway	4/81	216/17913	0.016619	0.212252	0.188298	PER1/FKBP4/NR4A3/DEFA3	4
Biological Process	GO:0071622	regulation of granulocyte chemotaxis	2/81	44/17913	0.0168968	0.212454	0.188477	THBS1/CXCL8	2
Biological Process	GO:1903214	regulation of protein targeting to mitochondrion	2/81	44/17913	0.0168968	0.212454	0.188477	USP36/BAG3	2
Biological Process	GO:0002687	positive regulation of leukocyte migration	3/81	121/17913	0.0175088	0.218455	0.193801	CCL3/THBS1/CXCL8	3
Biological Process	GO:0034620	cellular response to unfolded protein	3/81	123/17913	0.0182816	0.221763	0.196735	HSPA1A/BAG3/CXCL8	3
Biological Process	GO:0031055	chromatin remodeling at centromere	2/81	46/17913	0.0183794	0.221763	0.196735	HIST1H4K/HIST1H4J	2
Biological Process	GO:0032757	positive regulation of interleukin-8 production	2/81	46/17913	0.0183794	0.221763	0.196735	HSPA1A/HSPA1B	2
Biological Process	GO:1903320	regulation of protein modification by small protein conjugation or removal	4/81	223/17913	0.0184574	0.221763	0.196735	HSPA1A/HSP90AB1/HSPA1B/UBB	4
Biological Process	GO:2001234	negative regulation of apoptotic signaling pathway	4/81	223/17913	0.0184574	0.221763	0.196735	YBX3/THBS1/HSPA1A/HSPA1B	4
Biological Process	GO:0001961	positive regulation of cytokine-mediated signaling pathway	2/81	47/17913	0.0191407	0.226614	0.201039	HSPA1A/HSPA1B	2
Biological Process	GO:0042743	hydrogen peroxide metabolic process	2/81	47/17913	0.0191407	0.226614	0.201039	HBB/HBA2	2
Biological Process	GO:0002762	negative regulation of myeloid leukocyte differentiation	2/81	48/17913	0.019915	0.23073	0.20469	CCL3/MAFB	2
Biological Process	GO:0032653	regulation of interleukin-10 production	2/81	48/17913	0.019915	0.23073	0.20469	CD83/HSPD1	2
Biological Process	GO:0061951	establishment of protein localization to plasma membrane	2/81	48/17913	0.019915	0.23073	0.20469	GRASP/RAB34	2
Biological Process	GO:0030518	intracellular steroid hormone receptor signaling pathway	3/81	129/17913	0.0207127	0.23572	0.209117	PER1/FKBP4/DEFA3	3
Biological Process	GO:0050921	positive regulation of chemotaxis	3/81	130/17913	0.0211343	0.23572	0.209117	CCL3/THBS1/CXCL8	3
Biological Process	GO:0071560	cellular response to transforming growth factor beta stimulus	4/81	233/17913	0.021296	0.23572	0.209117	THBS1/HSPA1A/HSP90AB1/UBB	4
Biological Process	GO:0000387	spliceosomal snRNP assembly	2/81	50/17913	0.0215025	0.23572	0.209117	RNU4ATAC/RNU6ATAC	2
Biological Process	GO:0051187	cofactor catabolic process	2/81	50/17913	0.0215025	0.23572	0.209117	HBB/HBA2	2
Biological Process	GO:1905517	macrophage migration	2/81	50/17913	0.0215025	0.23572	0.209117	CCL3/THBS1	2
Biological Process	GO:0021545	cranial nerve development	2/81	51/17913	0.0223154	0.23572	0.209117	EGR2/MAFB	2
Biological Process	GO:0032613	interleukin-10 production	2/81	51/17913	0.0223154	0.23572	0.209117	CD83/HSPD1	2
Biological Process	GO:0043312	neutrophil degranulation	6/81	485/17913	0.0225004	0.23572	0.209117	HBB/FOLR3/HSPA1A/HSP90AB1/HSPA1B/HSPA6	6
Biological Process	GO:0030260	entry into host cell	3/81	134/17913	0.022868	0.23572	0.209117	HSPA1A/HSPA1B/CXCL8	3
Biological Process	GO:0044409	entry into host	3/81	134/17913	0.022868	0.23572	0.209117	HSPA1A/HSPA1B/CXCL8	3
Biological Process	GO:0051806	entry into cell of other organism involved in symbiotic interaction	3/81	134/17913	0.022868	0.23572	0.209117	HSPA1A/HSPA1B/CXCL8	3
Biological Process	GO:0051828	entry into other organism involved in symbiotic interaction	3/81	134/17913	0.022868	0.23572	0.209117	HSPA1A/HSPA1B/CXCL8	3
Biological Process	GO:0002283	neutrophil activation involved in immune response	6/81	488/17913	0.0231077	0.23572	0.209117	HBB/FOLR3/HSPA1A/HSP90AB1/HSPA1B/HSPA6	6
Biological Process	GO:0071559	response to transforming growth factor beta	4/81	239/17913	0.0231211	0.23572	0.209117	THBS1/HSPA1A/HSP90AB1/UBB	4
Biological Process	GO:0046148	pigment biosynthetic process	2/81	52/17913	0.0231409	0.23572	0.209117	ALAS2/SLC25A39	2
Biological Process	GO:0090307	mitotic spindle assembly	2/81	52/17913	0.0231409	0.23572	0.209117	HSPA1A/HSPA1B	2
Biological Process	GO:0035967	cellular response to topologically incorrect protein	3/81	135/17913	0.0233132	0.23572	0.209117	HSPA1A/BAG3/CXCL8	3
Biological Process	GO:0097237	cellular response to toxic substance	4/81	241/17913	0.02375	0.23572	0.209117	HBB/HBM/HBA2/NR4A3	4
Biological Process	GO:0002694	regulation of leukocyte activation	6/81	492/17913	0.0239345	0.23572	0.209117	CCL3/THBS1/CD83/HSPD1/NR4A3/HSPH1	6
Biological Process	GO:0006336	DNA replication-independent nucleosome assembly	2/81	53/17913	0.0239789	0.23572	0.209117	HIST1H4K/HIST1H4J	2
Biological Process	GO:0016233	telomere capping	2/81	53/17913	0.0239789	0.23572	0.209117	HIST1H4K/HIST1H4J	2
Biological Process	GO:0032655	regulation of interleukin-12 production	2/81	53/17913	0.0239789	0.23572	0.209117	THBS1/HSPD1	2
Biological Process	GO:0034724	DNA replication-independent nucleosome organization	2/81	53/17913	0.0239789	0.23572	0.209117	HIST1H4K/HIST1H4J	2
Biological Process	GO:0051290	protein heterotetramerization	2/81	53/17913	0.0239789	0.23572	0.209117	HIST1H4K/HIST1H4J	2
Biological Process	GO:0071383	cellular response to steroid hormone stimulus	4/81	243/17913	0.0243893	0.238301	0.211407	PER1/FKBP4/NR4A3/DEFA3	4
Biological Process	GO:0010823	negative regulation of mitochondrion organization	2/81	54/17913	0.0248292	0.238301	0.211407	HSPA1A/BAG3	2
Biological Process	GO:0034508	centromere complex assembly	2/81	54/17913	0.0248292	0.238301	0.211407	HIST1H4K/HIST1H4J	2
Biological Process	GO:0060760	positive regulation of response to cytokine stimulus	2/81	54/17913	0.0248292	0.238301	0.211407	HSPA1A/HSPA1B	2
Biological Process	GO:0002446	neutrophil mediated immunity	6/81	499/17913	0.025429	0.240878	0.213693	HBB/FOLR3/HSPA1A/HSP90AB1/HSPA1B/HSPA6	6
Biological Process	GO:0002381	immunoglobulin production involved in immunoglobulin mediated immune response	2/81	55/17913	0.0256917	0.240878	0.213693	HSPD1/HLA-DQB1	2
Biological Process	GO:0032615	interleukin-12 production	2/81	55/17913	0.0256917	0.240878	0.213693	THBS1/HSPD1	2
Biological Process	GO:0043486	histone exchange	2/81	55/17913	0.0256917	0.240878	0.213693	HIST1H4K/HIST1H4J	2
Biological Process	GO:0022409	positive regulation of cell-cell adhesion	4/81	251/17913	0.0270506	0.252161	0.223703	CD83/HSPD1/NR4A3/HSPH1	4
Biological Process	GO:1903428	positive regulation of reactive oxygen species biosynthetic process	2/81	57/17913	0.0274528	0.252299	0.223826	HBB/HSP90AB1	2
Biological Process	GO:0048545	response to steroid hormone	5/81	375/17913	0.0274895	0.252299	0.223826	THBS1/PER1/FKBP4/NR4A3/DEFA3	5
Biological Process	GO:0042542	response to hydrogen peroxide	3/81	144/17913	0.0275321	0.252299	0.223826	HBB/HBA2/NR4A3	3
Biological Process	GO:0000187	activation of MAPK activity	3/81	147/17913	0.0290229	0.264468	0.234621	THBS1/DUSP5/UBB	3
Biological Process	GO:0033013	tetrapyrrole metabolic process	2/81	59/17913	0.0292613	0.26515	0.235226	ALAS2/SLC25A39	2
Biological Process	GO:0051092	positive regulation of NF-kappaB transcription factor activity	3/81	149/17913	0.0300403	0.27048	0.239954	HSPA1A/HSPA1B/UBB	3
Biological Process	GO:0030593	neutrophil chemotaxis	2/81	60/17913	0.030183	0.27048	0.239954	CCL3/CXCL8	2
Biological Process	GO:2001236	regulation of extrinsic apoptotic signaling pathway	3/81	151/17913	0.0310764	0.274296	0.24334	THBS1/HSPA1A/HSPA1B	3
Biological Process	GO:0010803	regulation of tumor necrosis factor-mediated signaling pathway	2/81	61/17913	0.0311162	0.274296	0.24334	HSPA1A/HSPA1B	2
Biological Process	GO:0046635	positive regulation of alpha-beta T cell activation	2/81	61/17913	0.0311162	0.274296	0.24334	CD83/HSPH1	2
Biological Process	GO:0071346	cellular response to interferon-gamma	3/81	153/17913	0.0321312	0.281712	0.249919	CCL3/HLA-DQB1/HSP90AB1	3
Biological Process	GO:0000723	telomere maintenance	3/81	154/17913	0.0326655	0.284857	0.25271	HIST1H4K/HIST1H4J/HSP90AB1	3
Biological Process	GO:0072593	reactive oxygen species metabolic process	4/81	269/17913	0.0336554	0.288592	0.256022	HBB/THBS1/HBA2/HSP90AB1	4
Biological Process	GO:0071347	cellular response to interleukin-1	3/81	156/17913	0.0337482	0.288592	0.256022	CCL3/UBB/CXCL8	3
Biological Process	GO:0090288	negative regulation of cellular response to growth factor stimulus	3/81	156/17913	0.0337482	0.288592	0.256022	THBS1/HSPA1A/UBB	3
Biological Process	GO:2001233	regulation of apoptotic signaling pathway	5/81	397/17913	0.0339393	0.288592	0.256022	YBX3/THBS1/HSPA1A/HSPA1B/UBB	5
Biological Process	GO:0045670	regulation of osteoclast differentiation	2/81	64/17913	0.0339833	0.288592	0.256022	CCL3/MAFB	2
Biological Process	GO:0043488	regulation of mRNA stability	3/81	158/17913	0.0348495	0.293819	0.26066	YBX3/HSPA1A/UBB	3
Biological Process	GO:0045428	regulation of nitric oxide biosynthetic process	2/81	65/17913	0.0349612	0.293819	0.26066	HBB/HSP90AB1	2
Biological Process	GO:0042440	pigment metabolic process	2/81	66/17913	0.03595	0.29919	0.265425	ALAS2/SLC25A39	2
Biological Process	GO:0046661	male sex differentiation	3/81	160/17913	0.0359692	0.29919	0.265425	YBX3/FKBP4/UBB	3
Biological Process	GO:0090287	regulation of cellular response to growth factor stimulus	4/81	276/17913	0.0364572	0.301702	0.267653	THBS1/HSPA1A/HSP90AB1/UBB	4
Biological Process	GO:0032418	lysosome localization	2/81	67/17913	0.0369495	0.302688	0.268527	NR4A3/RAB34	2
Biological Process	GO:0050918	positive chemotaxis	2/81	67/17913	0.0369495	0.302688	0.268527	CCL3/CXCL8	2
Biological Process	GO:0043487	regulation of RNA stability	3/81	163/17913	0.0376835	0.305613	0.271123	YBX3/HSPA1A/UBB	3
Biological Process	GO:2001242	regulation of intrinsic apoptotic signaling pathway	3/81	163/17913	0.0376835	0.305613	0.271123	YBX3/HSPA1A/UBB	3
Biological Process	GO:0071674	mononuclear cell migration	2/81	68/17913	0.0379597	0.305857	0.271339	CCL3/THBS1	2
Biological Process	GO:0050795	regulation of behavior	2/81	69/17913	0.0389804	0.305857	0.271339	CCL3/NR4A3	2
Biological Process	GO:0051262	protein tetramerization	3/81	166/17913	0.0394391	0.305857	0.271339	HIST1H4K/DCXR/HIST1H4J	3
Biological Process	GO:0098876	vesicle-mediated transport to the plasma membrane	2/81	70/17913	0.0400116	0.305857	0.271339	GRASP/RAB34	2
Biological Process	GO:0032200	telomere organization	3/81	167/17913	0.0400334	0.305857	0.271339	HIST1H4K/HIST1H4J/HSP90AB1	3
Biological Process	GO:0061136	regulation of proteasomal protein catabolic process	3/81	167/17913	0.0400334	0.305857	0.271339	HSPA1A/HSP90AB1/UBB	3
Biological Process	GO:1903747	regulation of establishment of protein localization to mitochondrion	2/81	71/17913	0.041053	0.305857	0.271339	USP36/BAG3	2
Biological Process	GO:0001959	regulation of cytokine-mediated signaling pathway	3/81	170/17913	0.0418438	0.305857	0.271339	HSPA1A/HSP90AB1/HSPA1B	3
Biological Process	GO:0070507	regulation of microtubule cytoskeleton organization	3/81	170/17913	0.0418438	0.305857	0.271339	HSPA1A/FKBP4/HSPA1B	3
Biological Process	GO:0097529	myeloid leukocyte migration	3/81	170/17913	0.0418438	0.305857	0.271339	CCL3/THBS1/CXCL8	3
Biological Process	GO:0032677	regulation of interleukin-8 production	2/81	72/17913	0.0421047	0.305857	0.271339	HSPA1A/HSPA1B	2
Biological Process	GO:1990266	neutrophil migration	2/81	72/17913	0.0421047	0.305857	0.271339	CCL3/CXCL8	2
Biological Process	GO:0034341	response to interferon-gamma	3/81	173/17913	0.043695	0.305857	0.271339	CCL3/HLA-DQB1/HSP90AB1	3
Biological Process	GO:0051897	positive regulation of protein kinase B signaling	3/81	173/17913	0.043695	0.305857	0.271339	CCL3/THBS1/HSP90AB1	3
Biological Process	GO:0021675	nerve development	2/81	74/17913	0.0442382	0.305857	0.271339	EGR2/MAFB	2
Biological Process	GO:0010749	regulation of nitric oxide mediated signal transduction	1/81	10/17913	0.0443204	0.305857	0.271339	THBS1	1
Biological Process	GO:0019062	virion attachment to host cell	1/81	10/17913	0.0443204	0.305857	0.271339	HSP90AB1	1
Biological Process	GO:0033483	gas homeostasis	1/81	10/17913	0.0443204	0.305857	0.271339	ALAS2	1
Biological Process	GO:0045647	negative regulation of erythrocyte differentiation	1/81	10/17913	0.0443204	0.305857	0.271339	MAFB	1
Biological Process	GO:0046501	protoporphyrinogen IX metabolic process	1/81	10/17913	0.0443204	0.305857	0.271339	ALAS2	1
Biological Process	GO:0048245	eosinophil chemotaxis	1/81	10/17913	0.0443204	0.305857	0.271339	CCL3	1
Biological Process	GO:0097278	complement-dependent cytotoxicity	1/81	10/17913	0.0443204	0.305857	0.271339	HSP90AB1	1
Biological Process	GO:0106049	regulation of cellular response to osmotic stress	1/81	10/17913	0.0443204	0.305857	0.271339	YBX3	1
Biological Process	GO:2000767	positive regulation of cytoplasmic translation	1/81	10/17913	0.0443204	0.305857	0.271339	YBX3	1
Biological Process	GO:1903037	regulation of leukocyte cell-cell adhesion	4/81	295/17913	0.0447258	0.305857	0.271339	CD83/HSPD1/NR4A3/HSPH1	4
Biological Process	GO:0010821	regulation of mitochondrion organization	3/81	175/17913	0.0449516	0.305857	0.271339	HSPA1A/USP36/BAG3	3
Biological Process	GO:0002758	innate immune response-activating signal transduction	4/81	298/17913	0.0461202	0.305857	0.271339	HSPA1A/HSPD1/HSPA1B/UBB	4
Biological Process	GO:0006809	nitric oxide biosynthetic process	2/81	76/17913	0.0464112	0.305857	0.271339	HBB/HSP90AB1	2
Biological Process	GO:0021954	central nervous system neuron development	2/81	76/17913	0.0464112	0.305857	0.271339	HSP90AB1/UBB	2
Biological Process	GO:0031397	negative regulation of protein ubiquitination	2/81	76/17913	0.0464112	0.305857	0.271339	HSPA1A/HSPA1B	2
Biological Process	GO:0061013	regulation of mRNA catabolic process	3/81	178/17913	0.0468702	0.305857	0.271339	YBX3/HSPA1A/UBB	3
Biological Process	GO:0043044	ATP-dependent chromatin remodeling	2/81	77/17913	0.0475122	0.305857	0.271339	HIST1H4K/HIST1H4J	2
Biological Process	GO:0006898	receptor-mediated endocytosis	4/81	301/17913	0.0475388	0.305857	0.271339	HBB/HBA2/HSPH1/CXCL8	4
Biological Process	GO:0032271	regulation of protein polymerization	3/81	180/17913	0.0481715	0.305857	0.271339	HSPA1A/FKBP4/HSPA1B	3
Biological Process	GO:0030512	negative regulation of transforming growth factor beta receptor signaling pathway	2/81	78/17913	0.0486227	0.305857	0.271339	HSPA1A/UBB	2
Biological Process	GO:0032760	positive regulation of tumor necrosis factor production	2/81	78/17913	0.0486227	0.305857	0.271339	CCL3/THBS1	2
Biological Process	GO:0001845	phagolysosome assembly	1/81	11/17913	0.0486442	0.305857	0.271339	RAB34	1
Biological Process	GO:0002604	regulation of dendritic cell antigen processing and presentation	1/81	11/17913	0.0486442	0.305857	0.271339	THBS1	1
Biological Process	GO:0002836	positive regulation of response to tumor cell	1/81	11/17913	0.0486442	0.305857	0.271339	HSPD1	1
Biological Process	GO:0002839	positive regulation of immune response to tumor cell	1/81	11/17913	0.0486442	0.305857	0.271339	HSPD1	1
Biological Process	GO:0010755	regulation of plasminogen activation	1/81	11/17913	0.0486442	0.305857	0.271339	THBS1	1
Biological Process	GO:0019321	pentose metabolic process	1/81	11/17913	0.0486442	0.305857	0.271339	DCXR	1
Biological Process	GO:0021561	facial nerve development	1/81	11/17913	0.0486442	0.305857	0.271339	EGR2	1
Biological Process	GO:0021604	cranial nerve structural organization	1/81	11/17913	0.0486442	0.305857	0.271339	EGR2	1
Biological Process	GO:0021610	facial nerve morphogenesis	1/81	11/17913	0.0486442	0.305857	0.271339	EGR2	1
Biological Process	GO:0032908	regulation of transforming growth factor beta1 production	1/81	11/17913	0.0486442	0.305857	0.271339	THBS1	1
Biological Process	GO:0035747	natural killer cell chemotaxis	1/81	11/17913	0.0486442	0.305857	0.271339	CCL3	1
Biological Process	GO:0045793	positive regulation of cell size	1/81	11/17913	0.0486442	0.305857	0.271339	HSP90AB1	1
Biological Process	GO:0050930	induction of positive chemotaxis	1/81	11/17913	0.0486442	0.305857	0.271339	CXCL8	1
Biological Process	GO:0051132	NK T cell activation	1/81	11/17913	0.0486442	0.305857	0.271339	HSPH1	1
Biological Process	GO:0072321	chaperone-mediated protein transport	1/81	11/17913	0.0486442	0.305857	0.271339	BAG3	1
Biological Process	GO:1903977	positive regulation of glial cell migration	1/81	11/17913	0.0486442	0.305857	0.271339	CCL3	1
Biological Process	GO:0045088	regulation of innate immune response	5/81	440/17913	0.0490888	0.305857	0.271339	HSPA1A/HSPD1/HSP90AB1/HSPA1B/UBB	5
Biological Process	GO:1903708	positive regulation of hemopoiesis	3/81	182/17913	0.0494906	0.305857	0.271339	HSPA1A/CD83/HSPA1B	3
Biological Process	GO:0006979	response to oxidative stress	5/81	442/17913	0.049877	0.305857	0.271339	HBB/HBA2/HSPA1A/NR4A3/HSPA1B	5
Molecular Function	GO:0030627	pre-mRNA 5'-splice site binding	4/53	22/16969	5.94957e-07	0.000111852	8.20415e-05	RNVU1-8/RNU4ATAC/RNU11/RNU6ATAC	4
Molecular Function	GO:0051082	unfolded protein binding	5/53	83/16969	5.91548e-06	0.000556055	0.000407857	AHSP/HSPA1A/HSPD1/HSPA1B/HSPA6	5
Molecular Function	GO:0031625	ubiquitin protein ligase binding	7/53	270/16969	1.97037e-05	0.000893161	0.000655118	EGR2/PER1/HSPA1A/HSPD1/CACYBP/HSP90AB1/HSPA1B	7
Molecular Function	GO:0031072	heat shock protein binding	5/53	108/16969	2.14114e-05	0.000893161	0.000655118	HSPA1A/FKBP4/HSP90AB1/HSPA1B/HSPA6	5
Molecular Function	GO:0036002	pre-mRNA binding	4/53	54/16969	2.38895e-05	0.000893161	0.000655118	RNVU1-8/RNU4ATAC/RNU11/RNU6ATAC	4
Molecular Function	GO:0044389	ubiquitin-like protein ligase binding	7/53	286/16969	2.85051e-05	0.000893161	0.000655118	EGR2/PER1/HSPA1A/HSPD1/CACYBP/HSP90AB1/HSPA1B	7
Molecular Function	GO:0044183	protein binding involved in protein folding	2/53	14/16969	0.000850338	0.0228377	0.016751	HSPA1A/HSPA1B	2
Molecular Function	GO:0016887	ATPase activity	5/53	280/16969	0.00177372	0.0416824	0.0305733	HSPA1A/HSPD1/HSP90AB1/HSPA1B/HSPA6	5
Molecular Function	GO:0023023	MHC protein complex binding	2/53	25/16969	0.00274235	0.0526082	0.0385872	KLRC2/HSP90AB1	2
Molecular Function	GO:0001664	G protein-coupled receptor binding	4/53	205/16969	0.0038149	0.0526082	0.0385872	CCL3/HSPA1A/HSPA1B/CXCL8	4
Molecular Function	GO:0008009	chemokine activity	2/53	30/16969	0.00393693	0.0526082	0.0385872	CCL3/CXCL8	2
Molecular Function	GO:0042605	peptide antigen binding	2/53	30/16969	0.00393693	0.0526082	0.0385872	SLC7A5/HLA-DQB1	2
Molecular Function	GO:0042826	histone deacetylase binding	3/53	102/16969	0.0039726	0.0526082	0.0385872	HSPA1A/HSP90AB1/HSPA1B	3
Molecular Function	GO:0097718	disordered domain specific binding	2/53	31/16969	0.00420006	0.0526082	0.0385872	HSPA1A/HSP90AB1	2
Molecular Function	GO:0060590	ATPase regulator activity	2/53	32/16969	0.00447114	0.0526082	0.0385872	HSPH1/BAG3	2
Molecular Function	GO:0042623	ATPase activity coupled	4/53	218/16969	0.00474403	0.0526082	0.0385872	HSPA1A/HSP90AB1/HSPA1B/HSPA6	4
Molecular Function	GO:0071813	lipoprotein particle binding	2/53	34/16969	0.00503696	0.0526082	0.0385872	THBS1/HSPD1	2
Molecular Function	GO:0071814	protein-lipid complex binding	2/53	34/16969	0.00503696	0.0526082	0.0385872	THBS1/HSPD1	2
Molecular Function	GO:0004601	peroxidase activity	2/53	37/16969	0.00594408	0.0558743	0.0409828	HBB/HBA2	2
Molecular Function	GO:0017069	snRNA binding	2/53	37/16969	0.00594408	0.0558743	0.0409828	RNU4ATAC/RNU6ATAC	2
Molecular Function	GO:0016684	oxidoreductase activity acting on peroxide as acceptor	2/53	40/16969	0.00692008	0.0619512	0.0454401	HBB/HBA2	2
Molecular Function	GO:0048156	tau protein binding	2/53	45/16969	0.00869626	0.0741973	0.0544225	FKBP4/HSP90AB1	2
Molecular Function	GO:0042379	chemokine receptor binding	2/53	47/16969	0.00945794	0.0741973	0.0544225	CCL3/CXCL8	2
Molecular Function	GO:0033218	amide binding	4/53	266/16969	0.009472	0.0741973	0.0544225	SLC7A5/FOLR3/HLA-DQB1/HSP90AB1	4
Molecular Function	GO:0003823	antigen binding	3/53	150/16969	0.0114861	0.0863751	0.0633546	KLRC2/SLC7A5/HLA-DQB1	3
Molecular Function	GO:0003725	double-stranded RNA binding	2/53	62/16969	0.0160597	0.116124	0.0851751	HSPD1/HSP90AB1	2
Molecular Function	GO:0016209	antioxidant activity	2/53	65/16969	0.0175602	0.117904	0.0864809	HBB/HBA2	2
Molecular Function	GO:0072341	modified amino acid binding	2/53	65/16969	0.0175602	0.117904	0.0864809	THBS1/FOLR3	2
Molecular Function	GO:0001618	virus receptor activity	2/53	74/16969	0.0224008	0.140378	0.102965	HSPA1A/HSPA1B	2
Molecular Function	GO:0104005	hijacked molecular function	2/53	74/16969	0.0224008	0.140378	0.102965	HSPA1A/HSPA1B	2
Molecular Function	GO:0042277	peptide binding	3/53	215/16969	0.029555	0.155146	0.113797	SLC7A5/HLA-DQB1/HSP90AB1	3
Molecular Function	GO:0015106	bicarbonate transmembrane transporter activity	1/53	10/16969	0.0308061	0.155146	0.113797	SLC4A1	1
Molecular Function	GO:0032395	MHC class II receptor activity	1/53	10/16969	0.0308061	0.155146	0.113797	HLA-DQB1	1
Molecular Function	GO:0045236	CXCR chemokine receptor binding	1/53	10/16969	0.0308061	0.155146	0.113797	CXCL8	1
Molecular Function	GO:0045505	dynein intermediate chain binding	1/53	10/16969	0.0308061	0.155146	0.113797	BAG3	1
Molecular Function	GO:0051087	chaperone binding	2/53	91/16969	0.0328424	0.155146	0.113797	HSPD1/BAG3	2
Molecular Function	GO:0001228	DNA-binding transcription activator activity RNA polymerase II-specific	4/53	390/16969	0.033275	0.155146	0.113797	EGR2/NR4A3/CEBPD/MAFB	4
Molecular Function	GO:0005536	glucose binding	1/53	11/16969	0.033835	0.155146	0.113797	GYS1	1
Molecular Function	GO:0005542	folic acid binding	1/53	11/16969	0.033835	0.155146	0.113797	FOLR3	1
Molecular Function	GO:0016004	phospholipase activator activity	1/53	11/16969	0.033835	0.155146	0.113797	CCL3	1
Molecular Function	GO:0035251	UDP-glucosyltransferase activity	1/53	11/16969	0.033835	0.155146	0.113797	GYS1	1
Molecular Function	GO:0016594	glycine binding	1/53	12/16969	0.0368547	0.161132	0.118188	ALAS2	1
Molecular Function	GO:0035259	glucocorticoid receptor binding	1/53	12/16969	0.0368547	0.161132	0.118188	FKBP4	1
Molecular Function	GO:0005452	inorganic anion exchanger activity	1/53	13/16969	0.039865	0.163545	0.119958	SLC4A1	1
Molecular Function	GO:0060229	lipase activator activity	1/53	13/16969	0.039865	0.163545	0.119958	CCL3	1
Molecular Function	GO:0035497	cAMP response element binding	1/53	14/16969	0.0428662	0.163545	0.119958	NR4A3	1
Molecular Function	GO:0044548	S100 protein binding	1/53	14/16969	0.0428662	0.163545	0.119958	CACYBP	1
Molecular Function	GO:0030246	carbohydrate binding	3/53	252/16969	0.0440331	0.163545	0.119958	CHI3L2/KLRC2/GYS1	3
Molecular Function	GO:0047485	protein N-terminus binding	2/53	109/16969	0.0455667	0.163545	0.119958	HSPA1A/HSPA1B	2
Molecular Function	GO:0000978	RNA polymerase II proximal promoter sequence-specific DNA binding	4/53	432/16969	0.0456373	0.163545	0.119958	EGR2/PER1/NR4A3/CEBPD	4
Molecular Function	GO:0017160	Ral GTPase binding	1/53	15/16969	0.0458581	0.163545	0.119958	RAB34	1
Molecular Function	GO:0030169	low-density lipoprotein particle binding	1/53	15/16969	0.0458581	0.163545	0.119958	THBS1	1
Molecular Function	GO:0004697	protein kinase C activity	1/53	16/16969	0.0488408	0.163545	0.119958	CCL3	1
Molecular Function	GO:0023026	MHC class II protein complex binding	1/53	16/16969	0.0488408	0.163545	0.119958	HSP90AB1	1
Molecular Function	GO:0034185	apolipoprotein binding	1/53	16/16969	0.0488408	0.163545	0.119958	HSPD1	1
Molecular Function	GO:0071837	HMG box domain binding	1/53	16/16969	0.0488408	0.163545	0.119958	EGR2	1
Molecular Function	GO:0050839	cell adhesion molecule binding	4/53	444/16969	0.0495856	0.163545	0.119958	THBS1/HSPA1A/BAG3/HSP90AB1	4
KEGG Pathway	hsa04612	Antigen processing and presentation	6/36	78/8073	1.03557e-06	0.000102521	8.28454e-05	KLRC2/HSPA1A/HLA-DQB1/HSP90AB1/HSPA1B/HSPA6	6
KEGG Pathway	hsa05144	Malaria	5/36	50/8073	2.4225e-06	0.000119914	9.68999e-05	HBB/THBS1/HBA2/GYPC/CXCL8	5
KEGG Pathway	hsa05134	Legionellosis	5/36	57/8073	4.68102e-06	0.000154474	0.000124827	HSPA1A/HSPD1/HSPA1B/CXCL8/HSPA6	5
KEGG Pathway	hsa04915	Estrogen signaling pathway	5/36	138/8073	0.000334118	0.00826942	0.00668236	HSPA1A/FKBP4/HSP90AB1/HSPA1B/HSPA6	5
KEGG Pathway	hsa05323	Rheumatoid arthritis	4/36	93/8073	0.000733241	0.0136218	0.0110075	CCL3L1/CCL3/HLA-DQB1/CXCL8	4
KEGG Pathway	hsa04141	Protein processing in endoplasmic reticulum	5/36	171/8073	0.000890565	0.0136218	0.0110075	HSPA1A/HSPH1/HSP90AB1/HSPA1B/HSPA6	5
KEGG Pathway	hsa04061	Viral protein interaction with cytokine and cytokine receptor	4/36	100/8073	0.000963157	0.0136218	0.0110075	CCL3L1/CCL3/CCL4L1/CXCL8	4
KEGG Pathway	hsa04620	Toll-like receptor signaling pathway	4/36	104/8073	0.00111521	0.0138007	0.0111521	CCL3L1/CCL3/CCL4L1/CXCL8	4
KEGG Pathway	hsa05145	Toxoplasmosis	4/36	112/8073	0.00146867	0.0161554	0.0130549	HSPA1A/HLA-DQB1/HSPA1B/HSPA6	4
KEGG Pathway	hsa04213	Longevity regulating pathway - multiple species	3/36	62/8073	0.00257143	0.0254571	0.0205714	HSPA1A/HSPA1B/HSPA6	3
KEGG Pathway	hsa04062	Chemokine signaling pathway	4/36	192/8073	0.0100779	0.0852707	0.0689056	CCL3L1/CCL3/CCL4L1/CXCL8	4
KEGG Pathway	hsa05142	Chagas disease	3/36	102/8073	0.0103358	0.0852707	0.0689056	CCL3L1/CCL3/CXCL8	3
KEGG Pathway	hsa05143	African trypanosomiasis	2/36	37/8073	0.0116754	0.0889126	0.0718485	HBB/HBA2	2
KEGG Pathway	hsa05219	Bladder cancer	2/36	41/8073	0.0142158	0.100526	0.0812334	THBS1/CXCL8	2
KEGG Pathway	hsa04940	Type I diabetes mellitus	2/36	43/8073	0.0155679	0.102748	0.0830287	HSPD1/HLA-DQB1	2
KEGG Pathway	hsa05163	Human cytomegalovirus infection	4/36	225/8073	0.01721	0.106487	0.0860502	CCL3L1/CCL3/CCL4L1/CXCL8	4
KEGG Pathway	hsa05322	Systemic lupus erythematosus	3/36	136/8073	0.0222675	0.123432	0.0997434	HIST1H4K/HLA-DQB1/HIST1H4J	3
KEGG Pathway	hsa05162	Measles	3/36	139/8073	0.0235706	0.123432	0.0997434	HSPA1A/HSPA1B/HSPA6	3
KEGG Pathway	hsa04144	Endocytosis	4/36	248/8073	0.0236891	0.123432	0.0997434	FOLR3/HSPA1A/HSPA1B/HSPA6	4
KEGG Pathway	hsa03040	Spliceosome	3/36	151/8073	0.0291931	0.144506	0.116772	HSPA1A/HSPA1B/HSPA6	3
KEGG Pathway	hsa04010	MAPK signaling pathway	4/36	294/8073	0.0406582	0.182962	0.147848	HSPA1A/DUSP5/HSPA1B/HSPA6	4
KEGG Pathway	hsa04060	Cytokine-cytokine receptor interaction	4/36	294/8073	0.0406582	0.182962	0.147848	CCL3L1/CCL3/CCL4L1/CXCL8	4
KEGG Pathway	hsa04621	NOD-like receptor signaling pathway	3/36	181/8073	0.0460916	0.198394	0.160319	DEFA3/HSP90AB1/CXCL8	3

## Sheet: LLI-lost-modules-relatedGenes
Term Type	ID	Description	GeneRatio	BgRatio	pvalue	p.adjust	qvalue	geneID	Count
Celluar Component	GO:0000788	nuclear nucleosome	10/266	38/18678	9.64682e-11	3.31851e-08	3.05652e-08	IRF4/HIST1H3C/HIST1H4J/HIST1H3J/HIST1H4K/HIST1H3B/HIST1H4B/HIST1H3G/HIST2H4B/HIST1H3A	10
Celluar Component	GO:0000786	nucleosome	14/266	106/18678	3.2985e-10	5.67342e-08	5.22551e-08	IRF4/HIST1H2AK/HIST1H3C/HIST1H4J/HIST1H3J/HIST1H4K/HIST1H3B/HIST1H4B/HIST1H3G/HIST2H4B/HIST1H1B/HIST1H2BH/HIST1H3A/GLYR1	14
Celluar Component	GO:0044815	DNA packaging complex	14/266	113/18678	7.8309e-10	8.97943e-08	8.27053e-08	IRF4/HIST1H2AK/HIST1H3C/HIST1H4J/HIST1H3J/HIST1H4K/HIST1H3B/HIST1H4B/HIST1H3G/HIST2H4B/HIST1H1B/HIST1H2BH/HIST1H3A/GLYR1	14
Celluar Component	GO:0032993	protein-DNA complex	15/266	187/18678	7.84001e-08	6.74241e-06	6.21011e-06	IRF4/HIST1H2AK/HIST1H3C/HIST1H4J/HIST1H3J/HIST1H4K/HIST1H3B/HIST1H4B/HIST1H3G/HIST2H4B/HIST1H1B/HIST1H2BH/TERF2IP/HIST1H3A/GLYR1	15
Celluar Component	GO:0022627	cytosolic small ribosomal subunit	7/266	39/18678	1.14406e-06	7.8711e-05	7.2497e-05	RPS29/RPS18/RPS26/RPS21/RPS15/RPS17/RPS10	7
Celluar Component	GO:0060205	cytoplasmic vesicle lumen	17/266	338/18678	7.59159e-06	0.000387819	0.000357201	DEFA1B/TXNDC5/DEFA4/RNASE3/DEFA3/HP/BPI/ORM1/HSP90B1/CFD/S100P/C1orf35/AZU1/CAMP/DSN1/SPARC/LTF	17
Celluar Component	GO:0031983	vesicle lumen	17/266	339/18678	7.89166e-06	0.000387819	0.000357201	DEFA1B/TXNDC5/DEFA4/RNASE3/DEFA3/HP/BPI/ORM1/HSP90B1/CFD/S100P/C1orf35/AZU1/CAMP/DSN1/SPARC/LTF	17
Celluar Component	GO:0034774	secretory granule lumen	16/266	321/18678	1.577e-05	0.000678111	0.000624576	DEFA1B/TXNDC5/DEFA4/RNASE3/DEFA3/HP/BPI/ORM1/CFD/S100P/C1orf35/AZU1/CAMP/DSN1/SPARC/LTF	16
Celluar Component	GO:0015935	small ribosomal subunit	7/266	67/18678	4.60663e-05	0.00176075	0.00162175	RPS29/RPS18/RPS26/RPS21/RPS15/RPS17/RPS10	7
Celluar Component	GO:0022626	cytosolic ribosome	8/266	95/18678	6.3541e-05	0.00218581	0.00201325	RPS29/RPS18/RPS26/RPS21/RPL37A/RPS15/RPS17/RPS10	8
Celluar Component	GO:0000790	nuclear chromatin	14/266	309/18678	0.000147657	0.00461764	0.00425309	IRF4/HIST1H3C/ACTR5/HIST1H4J/HIST1H3J/HIST1H4K/HIST1H3B/MCRS1/HIST1H4B/HIST1H3G/HIST2H4B/HIST1H1B/MORF4L1/HIST1H3A	14
Celluar Component	GO:0071682	endocytic vesicle lumen	4/266	20/18678	0.000162788	0.00466658	0.00429817	HP/HSP90B1/SPARC/LTF	4
Celluar Component	GO:0035580	specific granule lumen	6/266	62/18678	0.000248553	0.00657709	0.00605785	DEFA4/HP/BPI/ORM1/CAMP/LTF	6
Celluar Component	GO:0030990	intraciliary transport particle	4/266	23/18678	0.000287687	0.00690019	0.00635544	IFT43/WDR19/IFT80/IFT57	4
Celluar Component	GO:0000785	chromatin	18/266	500/18678	0.000313592	0.00690019	0.00635544	IRF4/HIST1H2AK/HIST1H3C/ACTR5/HIST1H4J/HIST1H3J/HIST1H4K/HIST1H3B/KIF22/MCRS1/HIST1H4B/HIST1H3G/HIST2H4B/HIST1H1B/MORF4L1/HIST1H2BH/HIST1H3A/GLYR1	18
Celluar Component	GO:0035578	azurophil granule lumen	7/266	91/18678	0.000320939	0.00690019	0.00635544	DEFA1B/TXNDC5/RNASE3/DEFA3/BPI/AZU1/DSN1	7
Celluar Component	GO:0005766	primary lysosome	9/266	155/18678	0.000387843	0.00741211	0.00682694	DEFA1B/TXNDC5/DEFA4/RNASE3/DEFA3/BPI/AZU1/CEACAM8/DSN1	9
Celluar Component	GO:0042582	azurophil granule	9/266	155/18678	0.000387843	0.00741211	0.00682694	DEFA1B/TXNDC5/DEFA4/RNASE3/DEFA3/BPI/AZU1/CEACAM8/DSN1	9
Celluar Component	GO:0097542	ciliary tip	5/266	45/18678	0.000432743	0.00783492	0.00721637	DYNLL2/IFT43/WDR19/IFT80/IFT57	5
Celluar Component	GO:0044445	cytosolic part	10/266	207/18678	0.000795236	0.0136781	0.0125982	RPS29/RPS18/RPS26/RPS21/RPL37A/RPS15/RPS17/RPS10/PIN1/EIF4E	10
Celluar Component	GO:0044391	ribosomal subunit	9/266	173/18678	0.000857103	0.0140402	0.0129317	RPS29/RPS18/RPS26/RPS21/RPL37A/RPS15/RPS17/MRPL41/RPS10	9
Celluar Component	GO:0044454	nuclear chromosome part	16/266	469/18678	0.00118215	0.0184845	0.0170252	IRF4/HIST1H3C/ACTR5/HIST1H4J/HIST1H3J/HIST1H4K/HIST1H3B/MCRS1/HIST1H4B/MSH2/HIST1H3G/HIST2H4B/HIST1H1B/MORF4L1/TERF2IP/HIST1H3A	16
Celluar Component	GO:0120114	Sm-like protein family complex	6/266	96/18678	0.00250892	0.0375247	0.0345622	RNVU1-19/RNU11/RNU4ATAC/LSM7/RNU6-2/GEMIN2	6
Celluar Component	GO:0005775	vacuolar lumen	8/266	171/18678	0.00318677	0.0456771	0.042071	DEFA1B/TXNDC5/RNASE3/DEFA3/BPI/AZU1/NSG1/DSN1	8
Celluar Component	GO:0030867	rough endoplasmic reticulum membrane	3/266	23/18678	0.00409635	0.0563658	0.0519159	RPS29/RPS26/BCAP31	3
Celluar Component	GO:0097525	spliceosomal snRNP complex	5/266	78/18678	0.00511487	0.0676737	0.0623311	RNVU1-19/RNU11/RNU4ATAC/LSM7/RNU6-2	5
Celluar Component	GO:0030532	small nuclear ribonucleoprotein complex	5/266	86/18678	0.00770096	0.0921094	0.0848377	RNVU1-19/RNU11/RNU4ATAC/LSM7/RNU6-2	5
Celluar Component	GO:0000784	nuclear chromosome telomeric region	6/266	121/18678	0.00776107	0.0921094	0.0848377	HIST1H4J/HIST1H4K/HIST1H4B/MSH2/HIST2H4B/TERF2IP	6
Celluar Component	GO:1904724	tertiary granule lumen	4/266	55/18678	0.00776504	0.0921094	0.0848377	HP/ORM1/CAMP/LTF	4
Celluar Component	GO:0042581	specific granule	7/266	160/18678	0.00810315	0.0929161	0.0855806	DEFA4/HP/BPI/ORM1/CEACAM8/CAMP/LTF	7
Celluar Component	GO:0042788	polysomal ribosome	3/266	30/18678	0.00872847	0.0968579	0.0892112	RPS29/RPS26/RPS21	3
Celluar Component	GO:0005840	ribosome	9/266	252/18678	0.0103336	0.109535	0.100887	RPS29/RPS18/RPS26/RPS21/RPL37A/RPS15/RPS17/MRPL41/RPS10	9
Celluar Component	GO:0005844	polysome	4/266	60/18678	0.0105077	0.109535	0.100887	RPS29/RPS26/RPS21/MCRS1	4
Celluar Component	GO:0031011	Ino80 complex	2/266	15/18678	0.0187756	0.179412	0.165248	ACTR5/MCRS1	2
Celluar Component	GO:0033202	DNA helicase complex	2/266	15/18678	0.0187756	0.179412	0.165248	ACTR5/MCRS1	2
Celluar Component	GO:0098554	cytoplasmic side of endoplasmic reticulum membrane	2/266	15/18678	0.0187756	0.179412	0.165248	RPS29/RPS26	2
Celluar Component	GO:0030992	intraciliary transport particle B	2/266	16/18678	0.0212587	0.192535	0.177335	IFT80/IFT57	2
Celluar Component	GO:0005791	rough endoplasmic reticulum	4/266	74/18678	0.0212685	0.192535	0.177335	RPS29/RPS26/RPS21/BCAP31	4
Celluar Component	GO:0099524	postsynaptic cytosol	2/266	17/18678	0.0238699	0.210096	0.19351	PIN1/EIF4E	2
Celluar Component	GO:0000781	chromosome telomeric region	6/266	156/18678	0.0244298	0.210096	0.19351	HIST1H4J/HIST1H4K/HIST1H4B/MSH2/HIST2H4B/TERF2IP	6
Celluar Component	GO:0070820	tertiary granule	6/266	164/18678	0.030218	0.253536	0.23352	HP/ORM1/CEACAM8/CAMP/LTF/TBC1D10C	6
Celluar Component	GO:0097346	INO80-type complex	2/266	22/18678	0.0387055	0.317017	0.291989	ACTR5/MCRS1	2
Celluar Component	GO:0099522	region of cytosol	2/266	24/18678	0.0453988	0.36319	0.334517	PIN1/EIF4E	2
Biological Process	GO:0006335	DNA replication-dependent nucleosome assembly	9/254	32/17913	4.2447e-10	5.44383e-07	5.31481e-07	HIST1H3C/HIST1H4J/HIST1H3J/HIST1H4K/HIST1H3B/HIST1H4B/HIST1H3G/HIST2H4B/HIST1H3A	9
Biological Process	GO:0034723	DNA replication-dependent nucleosome organization	9/254	32/17913	4.2447e-10	5.44383e-07	5.31481e-07	HIST1H3C/HIST1H4J/HIST1H3J/HIST1H4K/HIST1H3B/HIST1H4B/HIST1H3G/HIST2H4B/HIST1H3A	9
Biological Process	GO:0000183	chromatin silencing at rDNA	9/254	39/17913	2.94103e-09	2.51458e-06	2.45499e-06	HIST1H3C/HIST1H4J/HIST1H3J/HIST1H4K/HIST1H3B/HIST1H4B/HIST1H3G/HIST2H4B/HIST1H3A	9
Biological Process	GO:0051290	protein heterotetramerization	9/254	53/17913	5.17339e-08	3.31744e-05	3.23881e-05	HIST1H3C/HIST1H4J/HIST1H3J/HIST1H4K/HIST1H3B/HIST1H4B/HIST1H3G/HIST2H4B/HIST1H3A	9
Biological Process	GO:0060147	regulation of posttranscriptional gene silencing	11/254	117/17913	8.66019e-07	0.000370223	0.000361449	HIST1H3C/HIST1H4J/HIST1H3J/RMRP/HIST1H4K/HIST1H3B/POLR2F/HIST1H4B/HIST1H3G/HIST2H4B/HIST1H3A	11
Biological Process	GO:0060966	regulation of gene silencing by RNA	11/254	117/17913	8.66019e-07	0.000370223	0.000361449	HIST1H3C/HIST1H4J/HIST1H3J/RMRP/HIST1H4K/HIST1H3B/POLR2F/HIST1H4B/HIST1H3G/HIST2H4B/HIST1H3A	11
Biological Process	GO:0045652	regulation of megakaryocyte differentiation	9/254	79/17913	1.74347e-06	0.000564658	0.000551276	HIST1H3C/HIST1H4J/HIST1H3J/HIST1H4K/HIST1H3B/HIST1H4B/HIST1H3G/HIST2H4B/HIST1H3A	9
Biological Process	GO:0031640	killing of cells of other organism	8/254	60/17913	1.98126e-06	0.000564658	0.000551276	DEFA1B/DEFA4/DEFA3/AZU1/CAMP/LTF/ROMO1/IFNG	8
Biological Process	GO:0044364	disruption of cells of other organism	8/254	60/17913	1.98126e-06	0.000564658	0.000551276	DEFA1B/DEFA4/DEFA3/AZU1/CAMP/LTF/ROMO1/IFNG	8
Biological Process	GO:0006342	chromatin silencing	9/254	83/17913	2.65058e-06	0.000679874	0.000663761	HIST1H3C/HIST1H4J/HIST1H3J/HIST1H4K/HIST1H3B/HIST1H4B/HIST1H3G/HIST2H4B/HIST1H3A	9
Biological Process	GO:0045637	regulation of myeloid cell differentiation	15/254	250/17913	2.99143e-06	0.000697548	0.000681017	NFKBIA/HIST1H3C/HIST1H4J/HIST1H3J/HIST1H4K/HIST1H3B/HIST1H4B/ID2/HIST1H3G/HIST2H4B/LTF/IFNG/GPR171/HIST1H3A/CD101	15
Biological Process	GO:0038111	interleukin-7-mediated signaling pathway	6/254	30/17913	3.41955e-06	0.000704353	0.00068766	IRS2/HIST1H3C/HIST1H3J/HIST1H3B/HIST1H3G/HIST1H3A	6
Biological Process	GO:0006334	nucleosome assembly	11/254	135/17913	3.56982e-06	0.000704353	0.00068766	HIST1H3C/HIST1H4J/HIST1H3J/HIST1H4K/HIST1H3B/HIST1H4B/HIST1H3G/HIST2H4B/HIST1H1B/HIST1H2BH/HIST1H3A	11
Biological Process	GO:0060968	regulation of gene silencing	11/254	139/17913	4.74117e-06	0.0008126	0.000793341	HIST1H3C/HIST1H4J/HIST1H3J/RMRP/HIST1H4K/HIST1H3B/POLR2F/HIST1H4B/HIST1H3G/HIST2H4B/HIST1H3A	11
Biological Process	GO:0060964	regulation of gene silencing by miRNA	10/254	113/17913	4.75204e-06	0.0008126	0.000793341	HIST1H3C/HIST1H4J/HIST1H3J/HIST1H4K/HIST1H3B/POLR2F/HIST1H4B/HIST1H3G/HIST2H4B/HIST1H3A	10
Biological Process	GO:0030219	megakaryocyte differentiation	9/254	96/17913	8.90962e-06	0.00140522	0.00137192	HIST1H3C/HIST1H4J/HIST1H3J/HIST1H4K/HIST1H3B/HIST1H4B/HIST1H3G/HIST2H4B/HIST1H3A	9
Biological Process	GO:0002227	innate immune response in mucosa	5/254	21/17913	9.31334e-06	0.00140522	0.00137192	DEFA1B/RNASE3/DEFA3/CAMP/LTF	5
Biological Process	GO:0031497	chromatin assembly	11/254	153/17913	1.18912e-05	0.00162701	0.00158845	HIST1H3C/HIST1H4J/HIST1H3J/HIST1H4K/HIST1H3B/HIST1H4B/HIST1H3G/HIST2H4B/HIST1H1B/HIST1H2BH/HIST1H3A	11
Biological Process	GO:0061844	antimicrobial humoral immune response mediated by antimicrobial peptide	7/254	55/17913	1.20519e-05	0.00162701	0.00158845	DEFA1B/DEFA4/RNASE3/DEFA3/CAMP/LTF/ROMO1	7
Biological Process	GO:0045814	negative regulation of gene expression epigenetic	9/254	101/17913	1.34949e-05	0.00173073	0.00168971	HIST1H3C/HIST1H4J/HIST1H3J/HIST1H4K/HIST1H3B/HIST1H4B/HIST1H3G/HIST2H4B/HIST1H3A	9
Biological Process	GO:0019730	antimicrobial humoral response	9/254	106/17913	1.99561e-05	0.00243749	0.00237973	DEFA1B/DEFA4/RNASE3/DEFA3/BPI/AZU1/CAMP/LTF/ROMO1	9
Biological Process	GO:0098760	response to interleukin-7	6/254	41/17913	2.27254e-05	0.00244544	0.00238749	IRS2/HIST1H3C/HIST1H3J/HIST1H3B/HIST1H3G/HIST1H3A	6
Biological Process	GO:0098761	cellular response to interleukin-7	6/254	41/17913	2.27254e-05	0.00244544	0.00238749	IRS2/HIST1H3C/HIST1H3J/HIST1H3B/HIST1H3G/HIST1H3A	6
Biological Process	GO:0045047	protein targeting to ER	9/254	108/17913	2.31927e-05	0.00244544	0.00238749	RPS29/RPS18/RPS26/RPS21/RPL37A/RPS15/RPS17/SEC61G/RPS10	9
Biological Process	GO:0034728	nucleosome organization	11/254	165/17913	2.41578e-05	0.00244544	0.00238749	HIST1H3C/HIST1H4J/HIST1H3J/HIST1H4K/HIST1H3B/HIST1H4B/HIST1H3G/HIST2H4B/HIST1H1B/HIST1H2BH/HIST1H3A	11
Biological Process	GO:0030099	myeloid cell differentiation	18/254	411/17913	2.47881e-05	0.00244544	0.00238749	IRF4/NFKBIA/HIST1H3C/HIST1H4J/HIST1H3J/HIST1H4K/HIST1H3B/HIST1H4B/ID2/HIST1H3G/HIST2H4B/LTF/IFNG/GPR171/HIST1H3A/CD101/GPR183/BPGM	18
Biological Process	GO:0072594	establishment of protein localization to organelle	19/254	452/17913	2.59153e-05	0.00246196	0.00240361	PMAIP1/NFKBIA/RPS29/RPS18/RPS26/RPS21/FBXO7/RPL37A/RPS15/RPS17/IFNG/ACOT2/LMAN1/HIST1H1B/SEC61G/FIS1/CBLB/UBL5/RPS10	19
Biological Process	GO:0032200	telomere organization	11/254	167/17913	2.70169e-05	0.00247494	0.00241629	HIST1H3C/HIST1H4J/HIST1H3J/HIST1H4K/HIST1H3B/HIST1H4B/HIST1H3G/RAD51C/HIST2H4B/TERF2IP/HIST1H3A	11
Biological Process	GO:0072599	establishment of protein localization to endoplasmic reticulum	9/254	112/17913	3.10185e-05	0.00274353	0.00267851	RPS29/RPS18/RPS26/RPS21/RPL37A/RPS15/RPS17/SEC61G/RPS10	9
Biological Process	GO:0019731	antibacterial humoral response	6/254	44/17913	3.44315e-05	0.00294389	0.00287412	DEFA1B/DEFA4/RNASE3/DEFA3/CAMP/LTF	6
Biological Process	GO:0000184	nuclear-transcribed mRNA catabolic process nonsense-mediated decay	9/254	118/17913	4.68903e-05	0.00387979	0.00378784	RPS29/RPS18/RPS26/RPS21/RPL37A/UPF3A/RPS15/RPS17/RPS10	9
Biological Process	GO:0006333	chromatin assembly or disassembly	11/254	178/17913	4.85595e-05	0.00389234	0.0038001	HIST1H3C/HIST1H4J/HIST1H3J/HIST1H4K/HIST1H3B/HIST1H4B/HIST1H3G/HIST2H4B/HIST1H1B/HIST1H2BH/HIST1H3A	11
Biological Process	GO:0050829	defense response to Gram-negative bacterium	7/254	72/17913	7.13e-05	0.00554196	0.00541061	DEFA4/RNASE3/BPI/AZU1/LTF/ROMO1/OPTN	7
Biological Process	GO:0051291	protein heterooligomerization	9/254	128/17913	8.84368e-05	0.00648116	0.00632756	HIST1H3C/HIST1H4J/HIST1H3J/HIST1H4K/HIST1H3B/HIST1H4B/HIST1H3G/HIST2H4B/HIST1H3A	9
Biological Process	GO:0070972	protein localization to endoplasmic reticulum	9/254	128/17913	8.84368e-05	0.00648116	0.00632756	RPS29/RPS18/RPS26/RPS21/RPL37A/RPS15/RPS17/SEC61G/RPS10	9
Biological Process	GO:0002385	mucosal immune response	5/254	33/17913	9.45315e-05	0.00673537	0.00657575	DEFA1B/RNASE3/DEFA3/CAMP/LTF	5
Biological Process	GO:0045653	negative regulation of megakaryocyte differentiation	4/254	18/17913	0.000103307	0.00711352	0.00694494	HIST1H4J/HIST1H4K/HIST1H4B/HIST2H4B	4
Biological Process	GO:0006323	DNA packaging	11/254	194/17913	0.000105386	0.00711352	0.00694494	HIST1H3C/HIST1H4J/HIST1H3J/HIST1H4K/HIST1H3B/HIST1H4B/HIST1H3G/HIST2H4B/HIST1H1B/HIST1H2BH/HIST1H3A	11
Biological Process	GO:0006614	SRP-dependent cotranslational protein targeting to membrane	8/254	103/17913	0.000109042	0.00717158	0.00700161	RPS29/RPS18/RPS26/RPS21/RPL37A/RPS15/RPS17/RPS10	8
Biological Process	GO:1903706	regulation of hemopoiesis	18/254	468/17913	0.000131167	0.00834322	0.00814549	IRF4/NFKBIA/HIST1H3C/HIST1H4J/HIST1H3J/HIST1H4K/HIST1H3B/FBXO7/HIST1H4B/ID2/HIST1H3G/OSM/HIST2H4B/LTF/IFNG/GPR171/HIST1H3A/CD101	18
Biological Process	GO:0006613	cotranslational protein targeting to membrane	8/254	106/17913	0.000133361	0.00834322	0.00814549	RPS29/RPS18/RPS26/RPS21/RPL37A/RPS15/RPS17/RPS10	8
Biological Process	GO:0002251	organ or tissue specific immune response	5/254	36/17913	0.000145042	0.00885791	0.00864798	DEFA1B/RNASE3/DEFA3/CAMP/LTF	5
Biological Process	GO:0065004	protein-DNA complex assembly	11/254	210/17913	0.00021135	0.0126073	0.0123085	HIST1H3C/HIST1H4J/HIST1H3J/HIST1H4K/HIST1H3B/HIST1H4B/HIST1H3G/HIST2H4B/HIST1H1B/HIST1H2BH/HIST1H3A	11
Biological Process	GO:0035735	intraciliary transport involved in cilium assembly	5/254	40/17913	0.000241738	0.013808	0.0134807	DYNLL2/IFT43/WDR19/IFT80/IFT57	5
Biological Process	GO:0090150	establishment of protein localization to membrane	13/254	287/17913	0.000242245	0.013808	0.0134807	PMAIP1/RPS29/RPS18/RPS26/RPS21/CD24/NSG1/RPL37A/RPS15/RPS17/FIS1/RPS10/OPTN	13
Biological Process	GO:0006413	translational initiation	10/254	183/17913	0.000291442	0.0162511	0.0158659	RPS29/RPS18/RPS26/RPS21/RPL37A/RPS15/RPS17/RPS10/EIF4A2/EIF4E	10
Biological Process	GO:1903707	negative regulation of hemopoiesis	9/254	152/17913	0.000324249	0.0176957	0.0172764	NFKBIA/HIST1H4J/HIST1H4K/FBXO7/HIST1H4B/ID2/HIST2H4B/LTF/GPR171	9
Biological Process	GO:0045638	negative regulation of myeloid cell differentiation	7/254	92/17913	0.000333574	0.0178253	0.0174029	NFKBIA/HIST1H4J/HIST1H4K/HIST1H4B/HIST2H4B/LTF/GPR171	7
Biological Process	GO:0000956	nuclear-transcribed mRNA catabolic process	10/254	197/17913	0.000522125	0.0273317	0.0266839	RPS29/RPS18/RPS26/RPS21/RPL37A/UPF3A/RPS15/LSM7/RPS17/RPS10	10
Biological Process	GO:0042073	intraciliary transport	5/254	48/17913	0.000573692	0.0294224	0.0287251	DYNLL2/IFT43/WDR19/IFT80/IFT57	5
Biological Process	GO:0043312	neutrophil degranulation	17/254	485/17913	0.000585006	0.0294224	0.0287251	DEFA1B/TXNDC5/DEFA4/RNASE3/HP/BPI/ORM1/CFD/S100P/C1orf35/AZU1/CEACAM8/CAMP/DSN1/LTF/TBC1D10C/CXCR2	17
Biological Process	GO:0051262	protein tetramerization	9/254	166/17913	0.000616614	0.0303316	0.0296127	HIST1H3C/HIST1H4J/HIST1H3J/HIST1H4K/HIST1H3B/HIST1H4B/HIST1H3G/HIST2H4B/HIST1H3A	9
Biological Process	GO:0002283	neutrophil activation involved in immune response	17/254	488/17913	0.000626734	0.0303316	0.0296127	DEFA1B/TXNDC5/DEFA4/RNASE3/HP/BPI/ORM1/CFD/S100P/C1orf35/AZU1/CEACAM8/CAMP/DSN1/LTF/TBC1D10C/CXCR2	17
Biological Process	GO:0006612	protein targeting to membrane	9/254	167/17913	0.000643835	0.0305627	0.0298383	RPS29/RPS18/RPS26/RPS21/RPL37A/RPS15/RPS17/FIS1/RPS10	9
Biological Process	GO:0071824	protein-DNA complex subunit organization	11/254	240/17913	0.00065534	0.0305627	0.0298383	HIST1H3C/HIST1H4J/HIST1H3J/HIST1H4K/HIST1H3B/HIST1H4B/HIST1H3G/HIST2H4B/HIST1H1B/HIST1H2BH/HIST1H3A	11
Biological Process	GO:0006605	protein targeting	14/254	364/17913	0.000730402	0.033455	0.0326621	RPS29/RPS18/RPS26/RPS21/FBXO7/RPL37A/RPS15/RPS17/ACOT2/LMAN1/SEC61G/FIS1/UBL5/RPS10	14
Biological Process	GO:0042742	defense response to bacterium	11/254	245/17913	0.000776689	0.0348824	0.0340557	DEFA1B/DEFA4/RNASE3/DEFA3/HP/BPI/AZU1/CAMP/LTF/ROMO1/OPTN	11
Biological Process	GO:0002446	neutrophil mediated immunity	17/254	499/17913	0.000802364	0.0348824	0.0340557	DEFA1B/TXNDC5/DEFA4/RNASE3/HP/BPI/ORM1/CFD/S100P/C1orf35/AZU1/CEACAM8/CAMP/DSN1/LTF/TBC1D10C/CXCR2	17
Biological Process	GO:0042119	neutrophil activation	17/254	499/17913	0.000802364	0.0348824	0.0340557	DEFA1B/TXNDC5/DEFA4/RNASE3/HP/BPI/ORM1/CFD/S100P/C1orf35/AZU1/CEACAM8/CAMP/DSN1/LTF/TBC1D10C/CXCR2	17
Biological Process	GO:0016233	telomere capping	5/254	53/17913	0.000907771	0.0384125	0.0375021	HIST1H4J/HIST1H4K/HIST1H4B/HIST2H4B/TERF2IP	5
Biological Process	GO:0051852	disruption by host of symbiont cells	3/254	14/17913	0.000913513	0.0384125	0.0375021	DEFA1B/AZU1/CAMP	3
Biological Process	GO:0019083	viral transcription	9/254	177/17913	0.000974121	0.0403003	0.0393452	RPS29/RPS18/RPS26/RPS21/RPL37A/POLR2F/RPS15/RPS17/RPS10	9
Biological Process	GO:0050830	defense response to Gram-positive bacterium	6/254	86/17913	0.00139784	0.0569121	0.0555633	DEFA1B/DEFA4/RNASE3/DEFA3/CAMP/ROMO1	6
Biological Process	GO:0098542	defense response to other organism	16/254	481/17913	0.00145517	0.0583205	0.0569383	DEFA1B/DEFA4/IRF4/RNASE3/DEFA3/PMAIP1/HP/BPI/AZU1/CAMP/DDIT4/LTF/ROMO1/IFNG/OPTN/CLEC7A	16
Biological Process	GO:0051818	disruption of cells of other organism involved in symbiotic interaction	3/254	17/17913	0.00165374	0.0643243	0.0627998	DEFA1B/AZU1/CAMP	3
Biological Process	GO:0019080	viral gene expression	9/254	191/17913	0.00165513	0.0643243	0.0627998	RPS29/RPS18/RPS26/RPS21/RPL37A/POLR2F/RPS15/RPS17/RPS10	9
Biological Process	GO:0001906	cell killing	8/254	156/17913	0.00175083	0.0670281	0.0654396	DEFA1B/DEFA4/DEFA3/AZU1/CAMP/LTF/ROMO1/IFNG	8
Biological Process	GO:0006959	humoral immune response	11/254	276/17913	0.00201697	0.0760812	0.0742781	DEFA1B/DEFA4/RNASE3/DEFA3/BPI/CFD/AZU1/CAMP/LTF/ROMO1/GPR183	11
Biological Process	GO:0035821	modification of morphology or physiology of other organism	8/254	160/17913	0.00205258	0.0763026	0.0744942	DEFA1B/DEFA4/DEFA3/AZU1/CAMP/LTF/ROMO1/IFNG	8
Biological Process	GO:0071103	DNA conformation change	11/254	279/17913	0.00219414	0.0803995	0.078494	HIST1H3C/HIST1H4J/HIST1H3J/HIST1H4K/HIST1H3B/HIST1H4B/HIST1H3G/HIST2H4B/HIST1H1B/HIST1H2BH/HIST1H3A	11
Biological Process	GO:0043153	entrainment of circadian clock by photoperiod	3/254	19/17913	0.00230778	0.0833727	0.0813968	ID2/CRY1/PER1	3
Biological Process	GO:0050832	defense response to fungus	4/254	40/17913	0.00241641	0.0860847	0.0840446	DEFA1B/DEFA4/DEFA3/LTF	4
Biological Process	GO:0042832	defense response to protozoan	3/254	20/17913	0.00268681	0.0944064	0.092169	DEFA1B/IRF4/CLEC7A	3
Biological Process	GO:0034080	CENP-A containing nucleosome assembly	4/254	42/17913	0.00289484	0.0990035	0.0966572	HIST1H4J/HIST1H4K/HIST1H4B/HIST2H4B	4
Biological Process	GO:0061641	CENP-A containing chromatin organization	4/254	42/17913	0.00289484	0.0990035	0.0966572	HIST1H4J/HIST1H4K/HIST1H4B/HIST2H4B	4
Biological Process	GO:0001562	response to protozoan	3/254	21/17913	0.00310204	0.104694	0.102213	DEFA1B/IRF4/CLEC7A	3
Biological Process	GO:0035584	calcium-mediated signaling using intracellular calcium source	3/254	22/17913	0.00355455	0.117229	0.114451	AZU1/FIS1/BCAP31	3
Biological Process	GO:0010821	regulation of mitochondrion organization	8/254	175/17913	0.00356486	0.117229	0.114451	PMAIP1/FAM162A/FBXO7/LMAN1/ACAA2/FIS1/UBL5/OPTN	8
Biological Process	GO:0031055	chromatin remodeling at centromere	4/254	46/17913	0.00403828	0.129703	0.126629	HIST1H4J/HIST1H4K/HIST1H4B/HIST2H4B	4
Biological Process	GO:0009648	photoperiodism	3/254	23/17913	0.00404532	0.129703	0.126629	ID2/CRY1/PER1	3
Biological Process	GO:0042274	ribosomal small subunit biogenesis	3/254	24/17913	0.00457529	0.144884	0.14145	RPS15/RPS17/RIOK2	3
Biological Process	GO:2001238	positive regulation of extrinsic apoptotic signaling pathway	4/254	49/17913	0.00507284	0.157116	0.153393	ITM2C/PMAIP1/WWOX/G0S2	4
Biological Process	GO:0000395	mRNA 5'-splice site recognition	3/254	25/17913	0.00514533	0.157116	0.153393	RNVU1-19/RNU11/RNU4ATAC	3
Biological Process	GO:0009649	entrainment of circadian clock	3/254	25/17913	0.00514533	0.157116	0.153393	ID2/CRY1/PER1	3
Biological Process	GO:0009620	response to fungus	4/254	51/17913	0.00585306	0.176625	0.172439	DEFA1B/DEFA4/DEFA3/LTF	4
Biological Process	GO:0010822	positive regulation of mitochondrion organization	6/254	115/17913	0.00596217	0.177825	0.173611	PMAIP1/FAM162A/FBXO7/FIS1/UBL5/OPTN	6
Biological Process	GO:0006336	DNA replication-independent nucleosome assembly	4/254	53/17913	0.00670937	0.195563	0.190928	HIST1H4J/HIST1H4K/HIST1H4B/HIST2H4B	4
Biological Process	GO:0034724	DNA replication-independent nucleosome organization	4/254	53/17913	0.00670937	0.195563	0.190928	HIST1H4J/HIST1H4K/HIST1H4B/HIST2H4B	4
Biological Process	GO:0031503	protein-containing complex localization	9/254	238/17913	0.00704648	0.203081	0.198268	DYNLL2/IFT43/NSG1/WDR19/IFT80/RPS15/RIOK2/IFT57/EIF4E	9
Biological Process	GO:0034508	centromere complex assembly	4/254	54/17913	0.00716701	0.20426	0.199419	HIST1H4J/HIST1H4K/HIST1H4B/HIST2H4B	4
Biological Process	GO:0043486	histone exchange	4/254	55/17913	0.00764477	0.215482	0.210375	HIST1H4J/HIST1H4K/HIST1H4B/HIST2H4B	4
Biological Process	GO:0046501	protoporphyrinogen IX metabolic process	2/254	10/17913	0.00836073	0.233101	0.227576	FECH/UROS	2
Biological Process	GO:0051561	positive regulation of mitochondrial calcium ion concentration	2/254	11/17913	0.0101237	0.279218	0.272601	FIS1/BCAP31	2
Biological Process	GO:0006302	double-strand break repair	8/254	211/17913	0.0106434	0.290429	0.283546	ACTR5/HIST1H4J/HIST1H4K/HIST1H4B/RAD51C/HIST2H4B/MORF4L1/TERF2IP	8
Biological Process	GO:0032922	circadian regulation of gene expression	4/254	61/17913	0.0109533	0.29574	0.288731	ID2/CRY1/PER1/GFPT1	4
Biological Process	GO:0050722	regulation of interleukin-1 beta biosynthetic process	2/254	12/17913	0.0120357	0.318263	0.31072	MIR766/AZU1	2
Biological Process	GO:0051873	killing by host of symbiont cells	2/254	12/17913	0.0120357	0.318263	0.31072	AZU1/CAMP	2
Biological Process	GO:0043967	histone H4 acetylation	4/254	63/17913	0.0122322	0.320159	0.312571	IRF4/MCRS1/PER1/MORF4L1	4
Biological Process	GO:0002683	negative regulation of immune system process	13/254	451/17913	0.0124861	0.323502	0.315835	IRF4/NFKBIA/DUSP1/BPI/HIST1H4J/HIST1H4K/FBXO7/HIST1H4B/ID2/HIST2H4B/LTF/GPR171/CXCR2	13
Biological Process	GO:0045292	mRNA cis splicing via spliceosome	3/254	35/17913	0.0131991	0.338557	0.330534	RNVU1-19/RNU11/RNU4ATAC	3
Biological Process	GO:2001235	positive regulation of apoptotic signaling pathway	7/254	178/17913	0.0136797	0.34741	0.339177	ITM2C/PMAIP1/FAM162A/WWOX/FIS1/BCAP31/G0S2	7
Biological Process	GO:0050720	interleukin-1 beta biosynthetic process	2/254	13/17913	0.0140921	0.354375	0.345976	MIR766/AZU1	2
Biological Process	GO:0009064	glutamine family amino acid metabolic process	4/254	68/17913	0.0158357	0.391293	0.38202	ASNS/ADHFE1/ALDH18A1/GFPT1	4
Biological Process	GO:0006401	RNA catabolic process	11/254	368/17913	0.0162832	0.391293	0.38202	RNASE3/RPS29/RPS18/RPS26/RPS21/RPL37A/UPF3A/RPS15/LSM7/RPS17/RPS10	11
Biological Process	GO:0045360	regulation of interleukin-1 biosynthetic process	2/254	14/17913	0.0162885	0.391293	0.38202	MIR766/AZU1	2
Biological Process	GO:0010970	transport along microtubule	6/254	143/17913	0.01636	0.391293	0.38202	DYNLL2/IFT43/WDR19/IFT80/IFT57/CLN3	6
Biological Process	GO:0099111	microtubule-based transport	6/254	143/17913	0.01636	0.391293	0.38202	DYNLL2/IFT43/WDR19/IFT80/IFT57/CLN3	6
Biological Process	GO:0042149	cellular response to glucose starvation	3/254	38/17913	0.0164938	0.391293	0.38202	PMAIP1/CPEB4/ASNS	3
Biological Process	GO:0002181	cytoplasmic translation	4/254	69/17913	0.0166281	0.391293	0.38202	RPS29/RPS26/RPS21/DPH1	4
Biological Process	GO:0000245	spliceosomal complex assembly	4/254	71/17913	0.0182862	0.415321	0.405478	RNVU1-19/RNU11/RNU4ATAC/GEMIN2	4
Biological Process	GO:0015671	oxygen transport	2/254	15/17913	0.0186206	0.415321	0.405478	HBG2/HBM	2
Biological Process	GO:0042222	interleukin-1 biosynthetic process	2/254	15/17913	0.0186206	0.415321	0.405478	MIR766/AZU1	2
Biological Process	GO:0042921	glucocorticoid receptor signaling pathway	2/254	15/17913	0.0186206	0.415321	0.405478	CRY1/PER1	2
Biological Process	GO:0042994	cytoplasmic sequestering of transcription factor	2/254	15/17913	0.0186206	0.415321	0.405478	NFKBIA/MXI1	2
Biological Process	GO:0051883	killing of cells in other organism involved in symbiotic interaction	2/254	15/17913	0.0186206	0.415321	0.405478	AZU1/CAMP	2
Biological Process	GO:0007596	blood coagulation	10/254	331/17913	0.020093	0.444028	0.433505	HBG2/HIST1H3C/HIST1H3J/HIST1H3B/TEC/HIST1H3G/RAD51C/LMAN1/HIST1H3A/PRKCH	10
Biological Process	GO:0050864	regulation of B cell activation	5/254	110/17913	0.0202539	0.444028	0.433505	MZB1/IRS2/ID2/MSH2/GPR183	5
Biological Process	GO:0022613	ribonucleoprotein complex biogenesis	11/254	381/17913	0.0204704	0.44497	0.434425	RNVU1-19/RNU11/RMRP/RNU4ATAC/FCF1/RRP7A/RPS15/RPS17/RNU6-2/RIOK2/GEMIN2	11
Biological Process	GO:0031958	corticosteroid receptor signaling pathway	2/254	16/17913	0.0210841	0.45446	0.443689	CRY1/PER1	2
Biological Process	GO:0006376	mRNA splice site selection	3/254	42/17913	0.0215397	0.460411	0.449499	RNVU1-19/RNU11/RNU4ATAC	3
Biological Process	GO:0007599	hemostasis	10/254	336/17913	0.0220206	0.464716	0.453703	HBG2/HIST1H3C/HIST1H3J/HIST1H3B/TEC/HIST1H3G/RAD51C/LMAN1/HIST1H3A/PRKCH	10
Biological Process	GO:0050817	coagulation	10/254	337/17913	0.0224218	0.464716	0.453703	HBG2/HIST1H3C/HIST1H3J/HIST1H3B/TEC/HIST1H3G/RAD51C/LMAN1/HIST1H3A/PRKCH	10
Biological Process	GO:0000723	telomere maintenance	6/254	154/17913	0.0226577	0.464716	0.453703	HIST1H4J/HIST1H4K/HIST1H4B/RAD51C/HIST2H4B/TERF2IP	6
Biological Process	GO:0006364	rRNA processing	6/254	154/17913	0.0226577	0.464716	0.453703	RMRP/FCF1/RRP7A/RPS15/RPS17/RIOK2	6
Biological Process	GO:0030705	cytoskeleton-dependent intracellular transport	6/254	154/17913	0.0226577	0.464716	0.453703	DYNLL2/IFT43/WDR19/IFT80/IFT57/CLN3	6
Biological Process	GO:0006402	mRNA catabolic process	10/254	338/17913	0.0228282	0.464716	0.453703	RPS29/RPS18/RPS26/RPS21/RPL37A/UPF3A/RPS15/LSM7/RPS17/RPS10	10
Biological Process	GO:0048711	positive regulation of astrocyte differentiation	2/254	17/17913	0.0236748	0.474458	0.463214	MIR142/ID2	2
Biological Process	GO:0043044	ATP-dependent chromatin remodeling	4/254	77/17913	0.0238616	0.474458	0.463214	HIST1H4J/HIST1H4K/HIST1H4B/HIST2H4B	4
Biological Process	GO:0051851	modification by host of symbiont morphology or physiology	4/254	77/17913	0.0238616	0.474458	0.463214	DEFA1B/AZU1/CAMP/LTF	4
Biological Process	GO:0006476	protein deacetylation	4/254	79/17913	0.0259247	0.511515	0.499392	IFNG/PER1/MORF4L1/SAP30	4
Biological Process	GO:0071318	cellular response to ATP	2/254	18/17913	0.0263887	0.514298	0.50211	HSP90B1/PDXP	2
Biological Process	GO:0043280	positive regulation of cysteine-type endopeptidase activity involved in apoptotic process	5/254	118/17913	0.0264668	0.514298	0.50211	PMAIP1/FAM162A/FIS1/IFT57/BCAP31	5
Biological Process	GO:0008637	apoptotic mitochondrial changes	5/254	119/17913	0.0273198	0.526882	0.514395	MIR29C/PMAIP1/FAM162A/ACAA2/FIS1	5
Biological Process	GO:0006303	double-strand break repair via nonhomologous end joining	4/254	81/17913	0.0280918	0.531673	0.519073	HIST1H4J/HIST1H4K/HIST1H4B/HIST2H4B	4
Biological Process	GO:0051702	interaction with symbiont	4/254	81/17913	0.0280918	0.531673	0.519073	DEFA1B/AZU1/CAMP/LTF	4
Biological Process	GO:1905477	positive regulation of protein localization to membrane	5/254	120/17913	0.0281901	0.531673	0.519073	PMAIP1/IFNG/CNPY4/FIS1/PRKCH	5
Biological Process	GO:0072655	establishment of protein localization to mitochondrion	5/254	121/17913	0.0290778	0.543143	0.530271	PMAIP1/FBXO7/LMAN1/FIS1/UBL5	5
Biological Process	GO:0015669	gas transport	2/254	19/17913	0.0292217	0.543143	0.530271	HBG2/HBM	2
Biological Process	GO:0009416	response to light stimulus	9/254	307/17913	0.0315046	0.573746	0.560148	DUSP1/FECH/ACTR5/ASNS/ID2/MSH2/CRY1/PER1/RHNO1	9
Biological Process	GO:0001776	leukocyte homeostasis	4/254	84/17913	0.0315392	0.573746	0.560148	TNFRSF17/PMAIP1/GPR183/CXCR2	4
Biological Process	GO:0006626	protein targeting to mitochondrion	4/254	84/17913	0.0315392	0.573746	0.560148	FBXO7/LMAN1/FIS1/UBL5	4
Biological Process	GO:1903599	positive regulation of autophagy of mitochondrion	2/254	20/17913	0.0321701	0.577113	0.563436	FBXO7/OPTN	2
Biological Process	GO:1905515	non-motile cilium assembly	3/254	49/17913	0.0321743	0.577113	0.563436	IFT80/IFT57/BBS10	3
Biological Process	GO:0070585	protein localization to mitochondrion	5/254	125/17913	0.0328045	0.58433	0.570481	PMAIP1/FBXO7/LMAN1/FIS1/UBL5	5
Biological Process	GO:0000387	spliceosomal snRNP assembly	3/254	50/17913	0.0338799	0.59117	0.577159	RNU4ATAC/RNU6-2/GEMIN2	3
Biological Process	GO:0001774	microglial cell activation	3/254	50/17913	0.0338799	0.59117	0.577159	MIR142/AZU1/IFNG	3
Biological Process	GO:0002269	leukocyte activation involved in inflammatory response	3/254	50/17913	0.0338799	0.59117	0.577159	MIR142/AZU1/IFNG	3
Biological Process	GO:0007005	mitochondrion organization	12/254	466/17913	0.0344569	0.597176	0.583023	MIR29C/PMAIP1/NDUFB1/SDHAF1/FAM162A/FBXO7/LMAN1/ACAA2/FIS1/TMEM70/UBL5/OPTN	12
Biological Process	GO:0007215	glutamate receptor signaling pathway	4/254	87/17913	0.0352246	0.598441	0.584258	CPEB4/DLG3/IFNG/CLN3	4
Biological Process	GO:0035601	protein deacylation	4/254	87/17913	0.0352246	0.598441	0.584258	IFNG/PER1/MORF4L1/SAP30	4
Biological Process	GO:0032469	endoplasmic reticulum calcium ion homeostasis	2/254	21/17913	0.0352299	0.598441	0.584258	FIS1/BCAP31	2
Biological Process	GO:0098732	macromolecule deacylation	4/254	88/17913	0.0365062	0.615558	0.60097	IFNG/PER1/MORF4L1/SAP30	4
Biological Process	GO:0000726	non-recombinational repair	4/254	89/17913	0.0378144	0.615558	0.60097	HIST1H4J/HIST1H4K/HIST1H4B/HIST2H4B	4
Biological Process	GO:0046683	response to organophosphorus	5/254	130/17913	0.0378641	0.615558	0.60097	DUSP1/HSP90B1/SPARC/PDXP/PER1	5
Biological Process	GO:1903829	positive regulation of cellular protein localization	9/254	318/17913	0.0380925	0.615558	0.60097	PMAIP1/MCRS1/IFNG/RIOK2/CNPY4/FIS1/UBL5/BCAP31/PRKCH	9
Biological Process	GO:0006541	glutamine metabolic process	2/254	22/17913	0.0383974	0.615558	0.60097	ASNS/GFPT1	2
Biological Process	GO:0006783	heme biosynthetic process	2/254	22/17913	0.0383974	0.615558	0.60097	FECH/UROS	2
Biological Process	GO:0032594	protein transport within lipid bilayer	2/254	22/17913	0.0383974	0.615558	0.60097	CD24/NSG1	2
Biological Process	GO:0051195	negative regulation of cofactor metabolic process	2/254	22/17913	0.0383974	0.615558	0.60097	HP/DDIT4	2
Biological Process	GO:0051220	cytoplasmic sequestering of protein	2/254	22/17913	0.0383974	0.615558	0.60097	NFKBIA/MXI1	2
Biological Process	GO:0006839	mitochondrial transport	7/254	224/17913	0.0409512	0.639864	0.6247	MIR29C/PMAIP1/FBXO7/LMAN1/ACAA2/FIS1/UBL5	7
Biological Process	GO:0007018	microtubule-based movement	7/254	224/17913	0.0409512	0.639864	0.6247	DYNLL2/IFT43/KIF22/WDR19/IFT80/IFT57/CLN3	7
Biological Process	GO:0002763	positive regulation of myeloid leukocyte differentiation	3/254	54/17913	0.0411609	0.639864	0.6247	ID2/IFNG/CD101	3
Biological Process	GO:0032715	negative regulation of interleukin-6 production	3/254	54/17913	0.0411609	0.639864	0.6247	MIR766/BPI/ORM1	3
Biological Process	GO:1903078	positive regulation of protein localization to plasma membrane	3/254	54/17913	0.0411609	0.639864	0.6247	IFNG/CNPY4/PRKCH	3
Biological Process	GO:0001919	regulation of receptor recycling	2/254	23/17913	0.041669	0.640006	0.624838	NSG1/OPTN	2
Biological Process	GO:0009404	toxin metabolic process	2/254	23/17913	0.041669	0.640006	0.624838	PAM/CYP1B1	2
Biological Process	GO:0000422	autophagy of mitochondrion	3/254	55/17913	0.0430945	0.650417	0.635003	FBXO7/FIS1/OPTN	3
Biological Process	GO:0061726	mitochondrion disassembly	3/254	55/17913	0.0430945	0.650417	0.635003	FBXO7/FIS1/OPTN	3
Biological Process	GO:1903076	regulation of protein localization to plasma membrane	4/254	93/17913	0.0433138	0.650417	0.635003	STX8/IFNG/CNPY4/PRKCH	4
Biological Process	GO:2001056	positive regulation of cysteine-type endopeptidase activity	5/254	135/17913	0.0433769	0.650417	0.635003	PMAIP1/FAM162A/FIS1/IFT57/BCAP31	5
Biological Process	GO:1990778	protein localization to cell periphery	8/254	276/17913	0.0436147	0.650417	0.635003	STX8/NSG1/WDR19/SYTL2/IFNG/CNPY4/OPTN/PRKCH	8
Biological Process	GO:1905475	regulation of protein localization to membrane	6/254	181/17913	0.0445062	0.656424	0.640867	PMAIP1/STX8/IFNG/CNPY4/FIS1/PRKCH	6
Biological Process	GO:0002407	dendritic cell chemotaxis	2/254	24/17913	0.0450412	0.656424	0.640867	GPR183/CXCR2	2
Biological Process	GO:0032717	negative regulation of interleukin-8 production	2/254	24/17913	0.0450412	0.656424	0.640867	MIR766/BPI	2
Biological Process	GO:0051560	mitochondrial calcium ion homeostasis	2/254	24/17913	0.0450412	0.656424	0.640867	FIS1/BCAP31	2
Biological Process	GO:0001836	release of cytochrome c from mitochondria	3/254	57/17913	0.0470957	0.676921	0.660879	PMAIP1/FAM162A/FIS1	3
Biological Process	GO:0030888	regulation of B cell proliferation	3/254	57/17913	0.0470957	0.676921	0.660879	MZB1/IRS2/GPR183	3
Biological Process	GO:0042116	macrophage activation	4/254	96/17913	0.0477181	0.676921	0.660879	MIR142/BPI/AZU1/IFNG	4
Biological Process	GO:0051384	response to glucocorticoid	5/254	139/17913	0.0481168	0.676921	0.660879	DUSP1/PAM/DDIT4/SPARC/EIF4E	5
Biological Process	GO:0000244	spliceosomal tri-snRNP complex assembly	2/254	25/17913	0.0485104	0.676921	0.660879	RNU4ATAC/RNU6-2	2
Biological Process	GO:0010818	T cell chemotaxis	2/254	25/17913	0.0485104	0.676921	0.660879	DEFA1B/GPR183	2
Biological Process	GO:0035235	ionotropic glutamate receptor signaling pathway	2/254	25/17913	0.0485104	0.676921	0.660879	CPEB4/CLN3	2
Biological Process	GO:0002694	regulation of leukocyte activation	12/254	492/17913	0.0485589	0.676921	0.660879	MIR142/MZB1/IRF4/IRS2/BPI/CD24/FBXO7/ID2/CLC/MSH2/IFNG/GPR183	12
Biological Process	GO:1902110	positive regulation of mitochondrial membrane permeability involved in apoptotic process	3/254	58/17913	0.0491626	0.680523	0.664395	MIR29C/PMAIP1/ACAA2	3
Biological Process	GO:0007259	JAK-STAT cascade	5/254	140/17913	0.0493479	0.680523	0.664395	OSM/CYP1B1/STAT4/IFNAR1/IFNG	5
Molecular Function	GO:0046982	protein heterodimerization activity	17/208	497/16969	0.000139079	0.0443661	0.0443661	CEBPD/HIST1H2AK/DYNLL2/HIST1H3C/HIST1H4J/HIST1H3J/CEACAM8/HIST1H4K/HIST1H3B/FBXO7/HIST1H4B/HIST1H3G/HIST2H4B/TPM2/TPD52/HIST1H2BH/HIST1H3A	17
Molecular Function	GO:0030627	pre-mRNA 5'-splice site binding	3/208	22/16969	0.00235396	0.375456	0.375456	RNVU1-19/RNU11/RNU4ATAC	3
Molecular Function	GO:0001530	lipopolysaccharide binding	3/208	30/16969	0.00577547	0.49809	0.49809	RNASE3/BPI/LTF	3
Molecular Function	GO:0019902	phosphatase binding	7/208	177/16969	0.00624565	0.49809	0.49809	IRS2/HSP90B1/DLG3/SYTL2/CRY1/TERF2IP/SH3YL1	7
Molecular Function	GO:0017069	snRNA binding	3/208	37/16969	0.0103823	0.610881	0.610881	RNU4ATAC/LSM7/RNU6-2	3
Molecular Function	GO:0008236	serine-type peptidase activity	6/208	158/16969	0.0133211	0.610881	0.610881	CFD/AZU1/GZMA/SEC11C/LTF/GZMK	6
Molecular Function	GO:0017171	serine hydrolase activity	6/208	163/16969	0.0153263	0.610881	0.610881	CFD/AZU1/GZMA/SEC11C/LTF/GZMK	6
Molecular Function	GO:0000400	four-way junction DNA binding	2/208	16/16969	0.0160262	0.610881	0.610881	MSH2/RAD51C	2
Molecular Function	GO:0016853	isomerase activity	5/208	122/16969	0.0172349	0.610881	0.610881	TXNDC5/EBP/PDIA4/BPGM/PIN1	5
Molecular Function	GO:0004252	serine-type endopeptidase activity	5/208	133/16969	0.0240241	0.728022	0.728022	CFD/AZU1/GZMA/LTF/GZMK	5
Molecular Function	GO:0036002	pre-mRNA binding	3/208	54/16969	0.0285009	0.728022	0.728022	RNVU1-19/RNU11/RNU4ATAC	3
Molecular Function	GO:0051019	mitogen-activated protein kinase binding	2/208	22/16969	0.0294058	0.728022	0.728022	DUSP1/DUSP2	2
Molecular Function	GO:0045296	cadherin binding	8/208	297/16969	0.0303536	0.728022	0.728022	HIST1H3C/HIST1H3J/S100P/RPS26/HIST1H3B/HIST1H3G/HIST1H3A/ARGLU1	8
Molecular Function	GO:0000217	DNA secondary structure binding	2/208	23/16969	0.0319508	0.728022	0.728022	MSH2/RAD51C	2
Molecular Function	GO:0003735	structural constituent of ribosome	5/208	157/16969	0.04423	0.739191	0.739191	RPS29/RPS18/RPL37A/RPS17/MRPL41	5
KEGG Pathway	hsa05322	Systemic lupus erythematosus	12/116	136/8073	4.95908e-07	8.62881e-05	8.50874e-05	HIST1H2AK/HIST1H3C/HIST1H4J/HIST1H3J/HIST1H4K/HIST1H3B/HIST1H4B/HIST1H3G/HIST2H4B/IFNG/HIST1H2BH/HIST1H3A	12
KEGG Pathway	hsa05034	Alcoholism	12/116	187/8073	1.40871e-05	0.00122558	0.00120852	HIST1H2AK/HIST1H3C/HIST1H4J/HIST1H3J/HIST1H4K/HIST1H3B/HIST1H4B/HIST1H3G/SLC29A1/HIST2H4B/HIST1H2BH/HIST1H3A	12
KEGG Pathway	hsa05202	Transcriptional misregulation in cancer	9/116	192/8073	0.00171975	0.0833843	0.0822241	DEFA1B/DEFA4/DEFA3/HIST1H3C/HIST1H3J/HIST1H3B/ID2/HIST1H3G/HIST1H3A	9
KEGG Pathway	hsa03010	Ribosome	8/116	158/8073	0.00191688	0.0833843	0.0822241	RPS29/RPS18/RPS26/RPS21/RPL37A/RPS15/RPS17/RPS10	8
KEGG Pathway	hsa03060	Protein export	3/116	23/8073	0.00415125	0.144464	0.142453	SPCS2/SEC11C/SEC61G	3
KEGG Pathway	hsa04141	Protein processing in endoplasmic reticulum	7/116	171/8073	0.0114244	0.302626	0.298415	TXNDC5/HSP90B1/DNAJC1/PDIA4/LMAN1/SEC61G/BCAP31	7
KEGG Pathway	hsa05150	Staphylococcus aureus infection	5/116	96/8073	0.0121746	0.302626	0.298415	DEFA1B/DEFA4/DEFA3/CFD/CAMP	5
KEGG Pathway	hsa03008	Ribosome biogenesis in eukaryotes	5/116	111/8073	0.0215736	0.469225	0.462696	RMRP/FCF1/RRP7A/RIOK2/LOC643802	5
KEGG Pathway	hsa05203	Viral carcinogenesis	7/116	204/8073	0.0273314	0.528407	0.521055	PMAIP1/NFKBIA/HIST1H4J/HIST1H4K/HIST1H4B/HIST2H4B/HIST1H2BH	7
KEGG Pathway	hsa04621	NOD-like receptor signaling pathway	6/116	181/8073	0.0458408	0.638226	0.629346	DEFA1B/DEFA4/DEFA3/NFKBIA/CAMP/IFNAR1	6
KEGG Pathway	hsa04657	IL-17 signaling pathway	4/116	94/8073	0.0460287	0.638226	0.629346	NFKBIA/HSP90B1/IFNG/CXCL5	4
